# Supplementary material for: Leveraging the histidine kinase-phosphatase duality to sculpt two-component signaling
Source: Nat Commun. 2024 Jun 10;15:4876. doi: 10.1038/s41467-024-49251-8 (PMC11164954; doi:10.1038/s41467-024-49251-8)
Supplement: Supplementary file 4 — Source Data file [file 41467_2024_49251_MOESM4_ESM.xlsx]

## Sheet: Overview
Experimental Data from Meier et al. (2024)
Leveraging the Histidine Kinase-Phosphatase Duality to Sculpt Two-Component Signaling
No.	Description
1	Figure 1c - DmREDusk and DrREDusk Light-Dose Response
2	Figure 1d - DmREDawn and DrREDawn Light-Dose Response
3	Figure 1e - Flow Cytometry Data DmREDusk
4	Figure 1e - Flow Cytometry Data DrREDusk
5	Figure 1f - Flow Cytometry Data DmREDawn
6	Figure 1f - Flow Cytometry Data DrREDawn
7	Figure 2a - UV-vis Absorbance Spectra of DmF1
8	Figure 2b - UV-vis Absorbance Spectra of DrF1
9	Figure 2c - Photoactivation Kinetics of DmF1 and DrF1
10	Figure 2d - Recovery Kinetics of DmF1 and DrF1
11	Figure 2f - Enzymatic Activity of DmF1 and DrF1 Monitored by Fluorescence Anisotropy
12	Figure 3a - Screening of DmF1 and DrF1 PATCHY Variants
13	Figure 3b - Linker Lengths in DmREDusk Variants and Naturally Occurring Sensor Histidine Kinases
14	Figure 3c - Linker Registers in DmREDusk Variants and Naturally Occurring Sensor Histidine Kinases
15	Figure 4a - DmDERusk and DrDERusk Light-Dose Response
16	Figure 4b - Flow Cytometry Data DmDERusk
17	Figure 4b - Flow Cytometry Data DrDERusk
18	Figure 5bc - Multiplexing DmDERusk-YPet and pAurora-DsRed
19	Supplementary Figure 4a - UV-vis Absorbance Spectra of Denatured DmF1 and DrF1
20	Supplementary Figure 4b - UV-vis Absorbance Dark-Red Light Difference Spectra of Native DmF1 and DrF1
21	Supplementary Figure 4c - UV-vis Absorbance Spectra of DmF1 and DrF1 After 24 h Dark Recovery
22	Supplementary Figure 5 - Recovery Kinetics of DmF1 and DrF1
23	Supplementary Figure 6b - Enzymatic Activity of DmF1 Monitored by Fluorescence Anisotropy
24	Supplementary Figure 6c - Enzymatic Activity of DrF1 Monitored by Fluorescence Anisotropy
25	Supplementary Figure 8a - UV-vis Absorbance Spectra of DmF1+23
26	Supplementary Figure 8b - UV-vis Absorbance Spectra of DrF1-6b
27	Supplementary Figure 8c - Photoactivation Kinetics of DmF1+23 and DrF1-6b
28	Supplementary Figure 9b - Enzymatic Activity of DmF1+23 Monitored by Fluorescence Anisotropy
29	Supplementary Figure 9c - Enzymatic Activity of DrF1-6b Monitored by Fluorescence Anisotropy
30	Supplementary Figure 10bc - Multiplexing DrREDawn-YPet and pAurora-DsRed

## Sheet: Fig1c
Figure 1c - DmREDusk and DrREDusk Light-Dose Response
DmREDusk				DrREDusk
Light Intensity (µW cm-2)	DsRed / OD600 (arb. units)	s.d.		Light Intensity (µW cm-2)	DsRed / OD600 (arb. units)	s.d.
0	1	0.0437201		0	0.968033	0.0709865
0.0405175	0.711691	0.0138425		0.16395	0.955588	0.0352675
0.081035	0.587737	0.0953078		0.3279	0.941927	0.0595344
0.121552	0.513554	0.0226287		0.49185	0.864241	0.00480718
0.16207	0.256522	0.0106505		0.81975	0.710571	0.0436055
0.202588	0.166477	0.0216629		1.14765	0.444568	0.0366666
0.243105	0.0548856	0.014614		1.47555	0.286413	0.0415991
0.283622	0.0283606	0.00571489		1.80345	0.120305	0.020293
0.364658	0.0049077	0.000862773		2.2953	0.0318887	0.0106972
0.445692	0.00348261	0.000161148		2.9511	0.014066	0.00253052
0.526728	0.00272798	0.000379367		3.6069	0.00652828	0.00134964
0.607762	0.00222593	0.000389992		4.42665	0.00378051	0.00016033
0.81035	0.00144766	0.000599978		5.2464	0.00298475	0.000176503
1.21552	0.00209549	0.000629141		6.2301	0.00325665	0.000403497
1.6207	0.00277891	0.000265813		7.37775	0.00291669	0.000181295
2.02588	0.00218228	6.34778e-05		8.5254	0.00231856	0.000333576
2.43105	0.00208982	0.000180589		9.837	0.00245118	0.000402018
2.83623	0.00169044	0.000250548		11.4765	0.00294028	0.00023858
3.2414	0.00145994	0.00017135		13.116	0.00202405	0.000205996
3.64657	0.00214429	0.000257002		14.7555	0.00344447	0.000228677
4.05175	0.00269507	0.000242453		16.395	0.0027991	0.000608289

## Sheet: Fig1d
Figure 1d - DmREDawn and DrREDawn Light-Dose Response
DmREDawn				DrREDawn
Light Intensity (µW cm-2)	DsRed / OD600 (arb. units)	s.d.		Light Intensity (µW cm-2)	DsRed / OD600 (arb. units)	s.d.
0	0.203864	0.00582873		0	0.0679687	0.00388334
0.0405175	0.535019	0.0349235		0.16395	0.111154	0.0107253
0.081035	0.906557	0.0955106		0.3279	0.294849	0.106725
0.121552	2.24436	0.127475		0.49185	0.344813	0.0708834
0.202588	5.34668	0.43997		0.81975	0.6882	0.202989
0.283622	5.00875	0.971151		1.14765	1.29094	0.0504959
0.364658	4.15417	0.501311		1.47555	2.97412	0.937042
0.445692	2.75063	0.332465		1.80345	4.0307	0.709892
0.79335	2.42146	0.254059		2.2953	4.17865	0.422137
1.02002	2.49527	0.501225		2.9511	3.62097	0.311417
1.4167	1.85688	0.0747141		3.6069	2.3261	0.377741
2.02588	2.04193	0.0474244		4.42665	2.34792	0.279013
2.43105	1.6815	0.0977874		5.2464	2.45777	0.380853
3.2414	1.9449	0.211224		6.2301	1.88011	0.306881
4.05175	2.14183	0.128545		7.37775	2.2038	0.0862687
4.8621	2.0961	0.289988		8.5254	2.14348	0.507402
6.4828	2.14041	0.24422		9.837	2.02646	0.163993
8.1035	2.01139	0.155159		11.4765	2.14921	0.195218
11.3449	1.75671	0.301385		13.116	2.00501	0.12543
14.5863	2.02589	0.0841544		14.7555	2.08628	0.160457
16.207	1.85329	0.136677		16.395	2.23386	0.339461

## Sheet: Fig1e
Figure 1e - Flow Cytometry Data DmREDusk
DmREDusk Dark #1			DmREDusk Dark #2			DmREDusk Dark #3			DmREDusk Light #1			DmREDusk Light #2			DmREDusk Light #3			MCS control #1			MCS control #2			MCS control #3
log10 DsRed Fluo. (arb. units)	Counts		log10 DsRed Fluo. (arb. units)	Counts		log10 DsRed Fluo. (arb. units)	Counts		log10 DsRed Fluo. (arb. units)	Counts		log10 DsRed Fluo. (arb. units)	Counts		log10 DsRed Fluo. (arb. units)	Counts		log10 DsRed Fluo. (arb. units)	Counts		log10 DsRed Fluo. (arb. units)	Counts		log10 DsRed Fluo. (arb. units)	Counts
0.0125	0		0.0125	0		0.0125	0.000187127		0.0125	0.00359838		0.0125	0.00464885		0.0125	0.00563132		0.0125	0.014009		0.0125	0.0143205		0.0125	0.0174762
0.0375	0		0.0375	0		0.0375	0		0.0375	0		0.0375	0		0.0375	0		0.0375	0		0.0375	0		0.0375	0
0.0625	0		0.0625	0		0.0625	0		0.0625	0		0.0625	0		0.0625	0		0.0625	0		0.0625	0		0.0625	0
0.0875	0		0.0875	0		0.0875	0		0.0875	0		0.0875	0		0.0875	0		0.0875	0		0.0875	0		0.0875	0
0.1125	0		0.1125	0		0.1125	0		0.1125	0		0.1125	0		0.1125	0		0.1125	0		0.1125	0		0.1125	0
0.1375	0		0.1375	0		0.1375	0		0.1375	0		0.1375	0		0.1375	0		0.1375	0		0.1375	0		0.1375	0
0.1625	0		0.1625	0		0.1625	0		0.1625	0		0.1625	0		0.1625	0		0.1625	0		0.1625	0		0.1625	0
0.1875	0		0.1875	0		0.1875	0		0.1875	0		0.1875	0		0.1875	0		0.1875	0		0.1875	0		0.1875	0
0.2125	0		0.2125	0		0.2125	0		0.2125	0		0.2125	0		0.2125	0		0.2125	0		0.2125	0		0.2125	0
0.2375	0		0.2375	0		0.2375	0		0.2375	0		0.2375	0		0.2375	0		0.2375	0		0.2375	0		0.2375	0
0.2625	0		0.2625	0		0.2625	0		0.2625	0		0.2625	0		0.2625	0		0.2625	0		0.2625	0		0.2625	0
0.2875	0		0.2875	0		0.2875	0		0.2875	0		0.2875	0		0.2875	0		0.2875	0		0.2875	0		0.2875	0
0.3125	0		0.3125	0		0.3125	0.000374253		0.3125	0.00397716		0.3125	0.0048348		0.3125	0.00769613		0.3125	0.0166593		0.3125	0.0169242		0.3125	0.0221241
0.3375	0		0.3375	0		0.3375	0		0.3375	0		0.3375	0		0.3375	0		0.3375	0		0.3375	0		0.3375	0
0.3625	0		0.3625	0		0.3625	0		0.3625	0		0.3625	0		0.3625	0		0.3625	0		0.3625	0		0.3625	0
0.3875	0		0.3875	0		0.3875	0		0.3875	0		0.3875	0		0.3875	0		0.3875	0		0.3875	0		0.3875	0
0.4125	0		0.4125	0		0.4125	0		0.4125	0		0.4125	0		0.4125	0		0.4125	0		0.4125	0		0.4125	0
0.4375	0		0.4375	0		0.4375	0		0.4375	0		0.4375	0		0.4375	0		0.4375	0		0.4375	0		0.4375	0
0.4625	0		0.4625	0		0.4625	0		0.4625	0		0.4625	0		0.4625	0		0.4625	0		0.4625	0		0.4625	0
0.4875	0		0.4875	0		0.4875	0.000374253		0.4875	0.0049241		0.4875	0.00799602		0.4875	0.00807156		0.4875	0.02196		0.4875	0.0223176		0.4875	0.0230537
0.5125	0		0.5125	0		0.5125	0		0.5125	0		0.5125	0		0.5125	0		0.5125	0		0.5125	0		0.5125	0
0.5375	0		0.5375	0		0.5375	0		0.5375	0		0.5375	0		0.5375	0		0.5375	0		0.5375	0		0.5375	0
0.5625	0		0.5625	0		0.5625	0		0.5625	0		0.5625	0		0.5625	0		0.5625	0		0.5625	0		0.5625	0
0.5875	0		0.5875	0		0.5875	0		0.5875	0		0.5875	0		0.5875	0		0.5875	0		0.5875	0		0.5875	0
0.6125	0		0.6125	0		0.6125	0.000374253		0.6125	0.00587105		0.6125	0.00576457		0.6125	0.0108872		0.6125	0.0247997		0.6125	0.0247353		0.6125	0.0273298
0.6375	0		0.6375	0		0.6375	0		0.6375	0		0.6375	0		0.6375	0		0.6375	0		0.6375	0		0.6375	0
0.6625	0		0.6625	0		0.6625	0		0.6625	0		0.6625	0		0.6625	0		0.6625	0		0.6625	0		0.6625	0
0.6875	0		0.6875	0		0.6875	0.000187127		0.6875	0.00928004		0.6875	0.0109713		0.6875	0.0106995		0.6875	0.0293431		0.6875	0.0325465		0.6875	0.0304904
0.7125	0		0.7125	0		0.7125	0		0.7125	0		0.7125	0		0.7125	0		0.7125	0		0.7125	0		0.7125	0
0.7375	0		0.7375	0		0.7375	0		0.7375	0		0.7375	0		0.7375	0		0.7375	0		0.7375	0		0.7375	0
0.7625	0		0.7625	0		0.7625	0		0.7625	0		0.7625	0		0.7625	0		0.7625	0		0.7625	0		0.7625	0
0.7875	0.000190382		0.7875	0.000188613		0.7875	0.00056138		0.7875	0.0100376		0.7875	0.0109713		0.7875	0.0144537		0.7875	0.0301004		0.7875	0.0353362		0.7875	0.0342087
0.8125	0		0.8125	0		0.8125	0		0.8125	0		0.8125	0		0.8125	0		0.8125	0		0.8125	0		0.8125	0
0.8375	0		0.8375	0.000188613		0.8375	0		0.8375	0.0121209		0.8375	0.0128308		0.8375	0.0152046		0.8375	0.0380514		0.8375	0.0412875		0.8375	0.0448059
0.8625	0		0.8625	0		0.8625	0		0.8625	0		0.8625	0		0.8625	0		0.8625	0		0.8625	0		0.8625	0
0.8875	0		0.8875	0		0.8875	0		0.8875	0		0.8875	0		0.8875	0		0.8875	0		0.8875	0		0.8875	0
0.9125	0.000190382		0.9125	0.000377225		0.9125	0.00056138		0.9125	0.00909065		0.9125	0.0132027		0.9125	0.0185833		0.9125	0.0410804		0.9125	0.0427754		0.9125	0.046851
0.9375	0		0.9375	0		0.9375	0		0.9375	0		0.9375	0		0.9375	0		0.9375	0		0.9375	0		0.9375	0
0.9625	0.000380764		0.9625	0		0.9625	0.000187127		0.9625	0.0143935		0.9625	0.0165499		0.9625	0.0210236		0.9625	0.044488		0.9625	0.0444492		0.9625	0.0488961
0.9875	0		0.9875	0		0.9875	0		0.9875	0		0.9875	0		0.9875	0		0.9875	0		0.9875	0		0.9875	0
1.0125	0.000761528		1.0125	0		1.0125	0		1.0125	0.0134466		1.0125	0.0187814		1.0125	0.0204605		1.0125	0.0522497		1.0125	0.0509585		1.0125	0.0594934
1.0375	0.000380764		1.0375	0		1.0375	0		1.0375	0.0124996		1.0375	0.0165499		1.0375	0.0244024		1.0375	0.053007		1.0375	0.0589556		1.0375	0.0598652
1.0625	0		1.0625	0		1.0625	0		1.0625	0		1.0625	0		1.0625	0		1.0625	0		1.0625	0		1.0625	0
1.0875	0.000190382		1.0875	0		1.0875	0.000374253		1.0875	0.0176131		1.0875	0.0198971		1.0875	0.0242147		1.0875	0.0598221		1.0875	0.0550501		1.0875	0.0568905
1.1125	0.000190382		1.1125	0		1.1125	0.000187127		1.1125	0.017045		1.1125	0.0204549		1.1125	0.0277812		1.1125	0.071938		1.1125	0.0686266		1.1125	0.0697188
1.1375	0		1.1375	0.000188613		1.1375	0.000374253		1.1375	0.0215903		1.1375	0.0267774		1.1375	0.0339756		1.1375	0.0632297		1.1375	0.0710443		1.1375	0.0765977
1.1625	0		1.1625	0		1.1625	0		1.1625	0		1.1625	0		1.1625	0		1.1625	0		1.1625	0		1.1625	0
1.1875	0.000380764		1.1875	0.000377225		1.1875	0.00112276		1.1875	0.0187495		1.1875	0.0267774		1.1875	0.0349142		1.1875	0.0781853		1.1875	0.0818312		1.1875	0.080502
1.2125	0		1.2125	0.000188613		1.2125	0.000748506		1.2125	0.0221585		1.2125	0.0290088		1.2125	0.036979		1.2125	0.0827287		1.2125	0.083319		1.2125	0.0925866
1.2375	0		1.2375	0.000565838		1.2375	0.000935633		1.2375	0.0257568		1.2375	0.0290088		1.2375	0.0347265		1.2375	0.0848111		1.2375	0.0857367		1.2375	0.089426
1.2625	0		1.2625	0		1.2625	0.000748506		1.2625	0.0285977		1.2625	0.0293807		1.2625	0.0420472		1.2625	0.0918156		1.2625	0.0913161		1.2625	0.0948176
1.2875	0.000190382		1.2875	0.000188613		1.2875	0		1.2875	0.0310597		1.2875	0.0360751		1.2875	0.0542484		1.2875	0.0990094		1.2875	0.0974535		1.2875	0.0977922
1.3125	0.00133267		1.3125	0.00075445		1.3125	0.00130989		1.3125	0.0636346		1.3125	0.0820057		1.3125	0.0946061		1.3125	0.206727		1.3125	0.216853		1.3125	0.218638
1.3375	0.00095191		1.3375	0.000188613		1.3375	0.000748506		1.3375	0.036552		1.3375	0.0412818		1.3375	0.0463645		1.3375	0.10715		1.3375	0.105823		1.3375	0.11657
1.3625	0.000571146		1.3625	0.000188613		1.3625	0.00056138		1.3625	0.039014		1.3625	0.0464885		1.3625	0.0542484		1.3625	0.116615		1.3625	0.112704		1.3625	0.115083
1.3875	0.00114229		1.3875	0		1.3875	0.00205839		1.3875	0.0797326		1.3875	0.100601		1.3875	0.123514		1.3875	0.266171		1.3875	0.254606		1.3875	0.256193
1.4125	0.000190382		1.4125	0.000565838		1.4125	0.00112276		1.4125	0.0443169		1.4125	0.048348		1.4125	0.0589411		1.4125	0.128163		1.4125	0.133162		1.4125	0.128283
1.4375	0.00095191		1.4375	0.0015089		1.4375	0.00112276		1.4375	0.0945049		1.4375	0.107481		1.4375	0.128394		1.4375	0.273932		1.4375	0.285479		1.4375	0.288543
1.4625	0.00095191		1.4625	0.000565838		1.4625	0.00056138		1.4625	0.0475365		1.4625	0.060435		1.4625	0.0683267		1.4625	0.131192		1.4625	0.135765		1.4625	0.146131
1.4875	0.00190382		1.4875	0.000565838		1.4875	0.00224552		1.4875	0.10227		1.4875	0.130912		1.4875	0.146977		1.4875	0.301382		1.4875	0.314678		1.4875	0.310295
1.5125	0.00247496		1.5125	0.00132029		1.5125	0.00261977		1.5125	0.110414		1.5125	0.13054		1.5125	0.157489		1.5125	0.326561		1.5125	0.319327		1.5125	0.330746
1.5375	0.000761528		1.5375	0.00113168		1.5375	0.00243265		1.5375	0.122156		1.5375	0.13835		1.5375	0.167626		1.5375	0.333944		1.5375	0.346295		1.5375	0.344504
1.5625	0.00247496		1.5625	0.00113168		1.5625	0.00336828		1.5625	0.123292		1.5625	0.155643		1.5625	0.17795		1.5625	0.35704		1.5625	0.345923		1.5625	0.372949
1.5875	0.00133267		1.5875	0.00132029		1.5875	0.00411679		1.5875	0.134845		1.5875	0.161036		1.5875	0.195219		1.5875	0.366505		1.5875	0.374006		1.5875	0.386521
1.6125	0.00304611		1.6125	0.00226335		1.6125	0.00355541		1.6125	0.215714		1.6125	0.255129		1.6125	0.304279		1.6125	0.59595		1.6125	0.578398		1.6125	0.60423
1.6375	0.00285573		1.6375	0.000565838		1.6375	0.00299403		1.6375	0.149049		1.6375	0.187999		1.6375	0.217744		1.6375	0.398877		1.6375	0.401903		1.6375	0.409017
1.6625	0.00304611		1.6625	0.00169751		1.6625	0.00411679		1.6625	0.246963		1.6625	0.297526		1.6625	0.314978		1.6625	0.61507		1.6625	0.627124		1.6625	0.644574
1.6875	0.00228458		1.6875	0.00188613		1.6875	0.00486529		1.6875	0.264008		1.6875	0.304035		1.6875	0.338818		1.6875	0.636651		1.6875	0.623963		1.6875	0.640112
1.7125	0.0041884		1.7125	0.00264058		1.7125	0.00411679		1.7125	0.277644		1.7125	0.324304		1.7125	0.346138		1.7125	0.666563		1.7125	0.668412		1.7125	0.680084
1.7375	0.00342687		1.7375	0.00320641		1.7375	0.00430391		1.7375	0.279916		1.7375	0.335089		1.7375	0.387247		1.7375	0.67546		1.7375	0.694077		1.7375	0.691796
1.7625	0.0041884		1.7625	0.00245196		1.7625	0.00673656		1.7625	0.295636		1.7625	0.357404		1.7625	0.39194		1.7625	0.686629		1.7625	0.702446		1.7625	0.68436
1.7875	0.00437878		1.7875	0.00433809		1.7875	0.00823357		1.7875	0.417412		1.7875	0.484038		1.7875	0.531221		1.7875	0.943145		1.7875	0.942174		1.7875	0.942598
1.8125	0.00533069		1.8125	0.00282919		1.8125	0.00374253		1.8125	0.324991		1.8125	0.37228		1.8125	0.426478		1.8125	0.710104		1.8125	0.722904		1.8125	0.733256
1.8375	0.00533069		1.8375	0.00339503		1.8375	0.0091692		1.8375	0.479153		1.8375	0.528853		1.8375	0.579838		1.8375	0.969838		1.8375	0.975279		1.8375	0.980153
1.8625	0.00456917		1.8625	0.00490393		1.8625	0.00935633		1.8625	0.470631		1.8625	0.528853		1.8625	0.592039		1.8625	0.965863		1.8625	0.967467		1.8625	0.977365
1.8875	0.00818642		1.8875	0.00641283		1.8875	0.0108533		1.8875	0.589377		1.8875	0.692493		1.8875	0.725126		1.8875	1.20761		1.8875	1.18488		1.8875	1.21441
1.9125	0.00856719		1.9125	0.00565838		1.9125	0.00954346		1.9125	0.642217		1.9125	0.705509		1.9125	0.766798		1.9125	1.17032		1.9125	1.20701		1.9125	1.17853
1.9375	0.00799604		1.9375	0.00490393		1.9375	0.0114147		1.9375	0.657746		1.9375	0.716481		1.9375	0.782565		1.9375	1.19417		1.9375	1.1674		1.9375	1.17871
1.9625	0.00818642		1.9625	0.00509254		1.9625	0.0142216		1.9625	0.65036		1.9625	0.722803		1.9625	0.778811		1.9625	1.13586		1.9625	1.13745		1.9625	1.12424
1.9875	0.00799604		1.9875	0.00716728		1.9875	0.0101048		1.9875	0.656231		1.9875	0.741398		1.9875	0.76905		1.9875	1.11599		1.9875	1.09189		1.9875	1.11941
2.0125	0.00932871		2.0125	0.00697866		2.0125	0.0168414		2.0125	0.78975		2.0125	0.873798		2.0125	0.957324		2.0125	1.32801		2.0125	1.30818		2.0125	1.31146
2.0375	0.0102806		2.0375	0.0107509		2.0375	0.0168414		2.0375	0.947132		2.0375	1.03558		2.0375	1.07971		2.0375	1.47795		2.0375	1.43316		2.0375	1.43007
2.0625	0.010471		2.0625	0.00584699		2.0625	0.0125375		2.0625	0.810772		2.0625	0.87231		2.0625	0.948502		2.0625	1.1936		2.0625	1.21519		2.0625	1.18857
2.0875	0.0118037		2.0875	0.00867618		2.0875	0.0181513		2.0875	0.963609		2.0875	1.01587		2.0875	1.07539		2.0875	1.30624		2.0875	1.33087		2.0875	1.31462
2.1125	0.0171344		2.1125	0.00886479		2.1125	0.0209582		2.1125	1.09807		2.1125	1.18546		2.1125	1.23739		2.1125	1.42324		2.1125	1.42516		2.1125	1.43751
2.1375	0.0158017		2.1375	0.00961924		2.1375	0.0198354		2.1375	1.11436		2.1375	1.17969		2.1375	1.19609		2.1375	1.31476		2.1375	1.29498		2.1375	1.29565
2.1625	0.0148498		2.1625	0.00999646		2.1625	0.019274		2.1625	1.07648		2.1625	1.12855		2.1625	1.15461		2.1625	1.26535		2.1625	1.21668		2.1625	1.22928
2.1875	0.0165632		2.1875	0.0118826		2.1875	0.0196483		2.1875	1.21493		2.1875	1.25147		2.1875	1.31604		2.1875	1.26176		2.1875	1.29368		2.1875	1.27
2.2125	0.0140883		2.2125	0.011694		2.2125	0.0230166		2.2125	1.19959		2.2125	1.22599		2.2125	1.27136		2.2125	1.1972		2.2125	1.12722		2.2125	1.19284
2.2375	0.0146594		2.2375	0.011694		2.2375	0.0263849		2.2375	1.28254		2.2375	1.30465		2.2375	1.35077		2.2375	1.19114		2.2375	1.20831		2.2375	1.18132
2.2625	0.0154209		2.2625	0.0139573		2.2625	0.0303145		2.2625	1.3814		2.2625	1.45769		2.2625	1.41834		2.2625	1.17126		2.2625	1.1832		2.2625	1.16198
2.2875	0.0171344		2.2875	0.0105623		2.2875	0.0247007		2.2875	1.34409		2.2875	1.37755		2.2875	1.36034		2.2875	1.06923		2.2875	1.03981		2.2875	1.02998
2.3125	0.0171344		2.3125	0.0156548		2.3125	0.0267591		2.3125	1.47931		2.3125	1.4655		2.3125	1.39582		2.3125	1.04102		2.3125	1.05004		2.3125	1.00544
2.3375	0.0197997		2.3375	0.0132029		2.3375	0.0233908		2.3375	1.39636		2.3375	1.35802		2.3375	1.34176		2.3375	0.905472		2.3375	0.920415		2.3375	0.873251
2.3625	0.0215132		2.3625	0.0164093		2.3625	0.0338699		2.3625	1.57988		2.3625	1.56127		2.3625	1.48047		2.3625	0.894871		2.3625	0.901259		2.3625	0.887939
2.3875	0.0213228		2.3875	0.017541		2.3875	0.0318115		2.3875	1.48215		2.3875	1.43519		2.3875	1.39169		2.3875	0.763679		2.3875	0.789113		2.3875	0.787544
2.4125	0.0237977		2.4125	0.0171637		2.4125	0.0319987		2.4125	1.49143		2.4125	1.40358		2.4125	1.31566		2.4125	0.710104		2.4125	0.714163		2.4125	0.697746
2.4375	0.0251304		2.4375	0.0158435		2.4375	0.0312501		2.4375	1.37685		2.4375	1.28345		2.4375	1.22613		2.4375	0.593678		2.4375	0.557568		2.4375	0.587311
2.4625	0.0182767		2.4625	0.0181068		2.4625	0.0389223		2.4625	1.42818		2.4625	1.32474		2.4625	1.21374		2.4625	0.545404		2.4625	0.53525		2.4625	0.510713
2.4875	0.0237977		2.4875	0.0207474		2.4875	0.0406065		2.4875	1.36		2.4875	1.24143		2.4875	1.10824		2.4875	0.43674		2.4875	0.458812		2.4875	0.440251
2.5125	0.0203709		2.5125	0.0241424		2.5125	0.0389223		2.5125	1.20678		2.5125	1.0789		2.5125	0.961829		2.5125	0.343977		2.5125	0.352804		2.5125	0.340228
2.5375	0.0268438		2.5375	0.0216904		2.5375	0.0392966		2.5375	1.16474		2.5375	1.02684		2.5375	0.882052		2.5375	0.29116		2.5375	0.283433		2.5375	0.286684
2.5625	0.0258919		2.5625	0.0213132		2.5625	0.0372382		2.5625	1.02743		2.5625	0.882166		2.5625	0.766235		2.5625	0.222819		2.5625	0.217968		2.5625	0.204137
2.5875	0.0276054		2.5875	0.0239538		2.5875	0.0359283		2.5875	0.907361		2.5875	0.756089		2.5875	0.631083		2.5875	0.15107		2.5875	0.168684		2.5875	0.160818
2.6125	0.0237977		2.6125	0.0224449		2.6125	0.0376125		2.6125	0.750357		2.6125	0.566974		2.6125	0.482041		2.6125	0.106203		2.6125	0.110286		2.6125	0.101139
2.6375	0.0241785		2.6375	0.0260285		2.6375	0.0372382		2.6375	0.583885		2.6375	0.466373		2.6375	0.38781		2.6375	0.0789425		2.6375	0.0771817		2.6375	0.0654427
2.6625	0.0222747		2.6625	0.0260285		2.6625	0.0366768		2.6625	0.478017		2.6625	0.344387		2.6625	0.282692		2.6625	0.0427842		2.6625	0.0528183		2.6625	0.0453637
2.6875	0.0222747		2.6875	0.0213132		2.6875	0.0323729		2.6875	0.346013		2.6875	0.243414		2.6875	0.186584		2.6875	0.0247997		2.6875	0.0265951		2.6875	0.0277016
2.7125	0.0228458		2.7125	0.0262171		2.7125	0.0336828		2.7125	0.246205		2.7125	0.157689		2.7125	0.138718		2.7125	0.0172273		2.7125	0.0193419		2.7125	0.0184058
2.7375	0.0272246		2.7375	0.0252741		2.7375	0.0312501		2.7375	0.173669		2.7375	0.118267		2.7375	0.0884117		2.7375	0.00965484		2.7375	0.0113448		2.7375	0.00985359
2.7625	0.0232266		2.7625	0.0250855		2.7625	0.0314373		2.7625	0.117421		2.7625	0.0675013		2.7625	0.0563132		2.7625	0.00662587		2.7625	0.00576538		2.7625	0.00650709
2.7875	0.0268438		2.7875	0.0218791		2.7875	0.0381738		2.7875	0.0683693		2.7875	0.0511373		2.7875	0.0386684		2.7875	0.00435414		2.7875	0.00427754		2.7875	0.00501975
2.8125	0.0268438		2.8125	0.0265944		2.8125	0.0316244		2.8125	0.0509455		2.8125	0.0271493		2.8125	0.027218		2.8125	0.0017038		2.8125	0.00409156		2.8125	0.00167325
2.8375	0.0258919		2.8375	0.0237652		2.8375	0.0282561		2.8375	0.0318173		2.8375	0.0213847		2.8375	0.0138906		2.8375	0.00208242		2.8375	0.00111588		2.8375	0.00130142
2.8625	0.0253208		2.8625	0.0237652		2.8625	0.0314373		2.8625	0.0236736		2.8625	0.0171078		2.8625	0.012952		2.8625	0.000757242		2.8625	0.0009299		2.8625	0.00055775
2.8875	0.0218939		2.8875	0.0269716		2.8875	0.0306888		2.8875	0.0153405		2.8875	0.0109713		2.8875	0.00919782		2.8875	0.000946553		2.8875	0.0009299		2.8875	0.000371834
2.9125	0.0245593		2.9125	0.0296122		2.9125	0.0301274		2.9125	0.0123103		2.9125	0.00873984		2.9125	0.00675758		2.9125	0.00132517		2.9125	0.00130186		2.9125	0.000371834
2.9375	0.0228458		2.9375	0.0282919		2.9375	0.0319987		2.9375	0.00643921		2.9375	0.00613648		2.9375	0.00581903		2.9375	0.000189311		2.9375	0.00018598		2.9375	0
2.9625	0.0255112		2.9625	0.0288577		2.9625	0.0318115		2.9625	0.00624982		2.9625	0.0068803		2.9625	0.00431734		2.9625	0.000378621		2.9625	0.0009299		2.9625	0.000371834
2.9875	0.0253208		2.9875	0.0281033		2.9875	0.034057		2.9875	0.00511349		2.9875	0.00502076		2.9875	0.00394192		2.9875	0.000567932		2.9875	0.00018598		2.9875	0.000185917
3.0125	0.0239881		3.0125	0.0290463		3.0125	0.0323729		3.0125	0.00246205		3.0125	0.00520671		3.0125	0.00619445		3.0125	0		3.0125	0		3.0125	0
3.0375	0.0283669		3.0375	0.0275374		3.0375	0.03256		3.0375	0.00284083		3.0375	0.00520671		3.0375	0.00412963		3.0375	0.000189311		3.0375	0		3.0375	0
3.0625	0.0317938		3.0625	0.0328186		3.0625	0.0334957		3.0625	0.00227266		3.0625	0.00371908		3.0625	0.00506819		3.0625	0		3.0625	0.00018598		3.0625	0
3.0875	0.0304611		3.0875	0.0296122		3.0875	0.0329343		3.0875	0.00454533		3.0875	0.00111572		3.0875	0.00337879		3.0875	0		3.0875	0		3.0875	0
3.1125	0.0224651		3.1125	0.0288577		3.1125	0.0351798		3.1125	0.00208327		3.1125	0.00353313		3.1125	0.00262795		3.1125	0.000189311		3.1125	0		3.1125	0
3.1375	0.0276054		3.1375	0.0258399		3.1375	0.0381738		3.1375	0.00340899		3.1375	0.00371908		3.1375	0.00225253		3.1375	0		3.1375	0.00018598		3.1375	0
3.1625	0.0316034		3.1625	0.030178		3.1625	0.0400451		3.1625	0.00340899		3.1625	0.00409099		3.1625	0.000938553		3.1625	0.000189311		3.1625	0		3.1625	0.000185917
3.1875	0.0319842		3.1875	0.0296122		3.1875	0.0351798		3.1875	0.00208327		3.1875	0.00167359		3.1875	0.0016894		3.1875	0		3.1875	0		3.1875	0
3.2125	0.0285573		3.2125	0.03263		3.2125	0.0349927		3.2125	0.0017045		3.2125	0.00204549		3.2125	0.00244024		3.2125	0		3.2125	0		3.2125	0
3.2375	0.0316034		3.2375	0.0290463		3.2375	0.0385481		3.2375	0.000946943		3.2375	0.00260336		3.2375	0.00112626		3.2375	0		3.2375	0		3.2375	0
3.2625	0.0327457		3.2625	0.0298008		3.2625	0.0359283		3.2625	0.00189389		3.2625	0.00316122		3.2625	0.0016894		3.2625	0		3.2625	0		3.2625	0
3.2875	0.0359822		3.2875	0.0396086		3.2875	0.0419164		3.2875	0.00132572		3.2875	0.00148763		3.2875	0.00187711		3.2875	0		3.2875	0		3.2875	0
3.3125	0.0340784		3.3125	0.0356478		3.3125	0.0374253		3.3125	0.00132572		3.3125	0.00185954		3.3125	0.0016894		3.3125	0		3.3125	0		3.3125	0
3.3375	0.0382668		3.3375	0.0364022		3.3375	0.0402322		3.3375	0.00132572		3.3375	0.00130168		3.3375	0.00112626		3.3375	0		3.3375	0		3.3375	0
3.3625	0.037886		3.3625	0.0380997		3.3625	0.0452846		3.3625	0.00189389		3.3625	0.00223145		3.3625	0.000563132		3.3625	0.000189311		3.3625	0		3.3625	0
3.3875	0.0380764		3.3875	0.0392314		3.3875	0.0522083		3.3875	0.00189389		3.3875	0.000743816		3.3875	0.0016894		3.3875	0		3.3875	0		3.3875	0
3.4125	0.0409321		3.4125	0.0397972		3.4125	0.0512727		3.4125	0.00132572		3.4125	0.00167359		3.4125	0.000938553		3.4125	0		3.4125	0		3.4125	0
3.4375	0.0409321		3.4375	0.0397972		3.4375	0.0544538		3.4375	0.000378777		3.4375	0.000557862		3.4375	0.000938553		3.4375	0		3.4375	0		3.4375	0
3.4625	0.045882		3.4625	0.0416834		3.4625	0.0559509		3.4625	0.000757554		3.4625	0.000743816		3.4625	0.000563132		3.4625	0.000189311		3.4625	0		3.4625	0
3.4875	0.0502608		3.4875	0.0430037		3.4875	0.0589449		3.4875	0.00113633		3.4875	0.00111572		3.4875	0.000375421		3.4875	0		3.4875	0		3.4875	0
3.5125	0.0502608		3.5125	0.0496051		3.5125	0.0625003		3.5125	0.000757554		3.5125	0.00092977		3.5125	0.0016894		3.5125	0		3.5125	0		3.5125	0
3.5375	0.0491185		3.5375	0.0526229		3.5375	0.0714824		3.5375	0.000946943		3.5375	0.000371908		3.5375	0.000375421		3.5375	0		3.5375	0		3.5375	0
3.5625	0.0609222		3.5625	0.0528115		3.5625	0.0673656		3.5625	0.000568166		3.5625	0.00148763		3.5625	0.000938553		3.5625	0		3.5625	0		3.5625	0
3.5875	0.0580665		3.5875	0.0505482		3.5875	0.0643716		3.5875	0.000378777		3.5875	0		3.5875	0.000187711		3.5875	0		3.5875	0		3.5875	0
3.6125	0.056353		3.6125	0.0594129		3.6125	0.0795288		3.6125	0.000757554		3.6125	0.00092977		3.6125	0.000938553		3.6125	0		3.6125	0		3.6125	0
3.6375	0.0637779		3.6375	0.0641283		3.6375	0.0894465		3.6375	0.000378777		3.6375	0.00111572		3.6375	0.000375421		3.6375	0		3.6375	0		3.6375	0
3.6625	0.0702509		3.6625	0.0728044		3.6625	0.0873881		3.6625	0.000757554		3.6625	0.00092977		3.6625	0.000375421		3.6625	0		3.6625	0		3.6625	0
3.6875	0.0681567		3.6875	0.0769539		3.6875	0.0915049		3.6875	0.000757554		3.6875	0.00092977		3.6875	0.000187711		3.6875	0		3.6875	0		3.6875	0
3.7125	0.0681567		3.7125	0.0735589		3.7125	0.0915049		3.7125	0.000189389		3.7125	0.000185954		3.7125	0.000938553		3.7125	0		3.7125	0		3.7125	0
3.7375	0.0738682		3.7375	0.0735589		3.7375	0.0870139		3.7375	0.00113633		3.7375	0		3.7375	0.000375421		3.7375	0		3.7375	0		3.7375	0
3.7625	0.078247		3.7625	0.0854415		3.7625	0.101797		3.7625	0.00113633		3.7625	0		3.7625	0.000375421		3.7625	0		3.7625	0		3.7625	0
3.7875	0.0830065		3.7875	0.0899682		3.7875	0.101236		3.7875	0.00132572		3.7875	0.000557862		3.7875	0.00131397		3.7875	0		3.7875	0		3.7875	0
3.8125	0.0856719		3.8125	0.0820464		3.8125	0.0950603		3.8125	0.000757554		3.8125	0		3.8125	0.000750842		3.8125	0		3.8125	0		3.8125	0
3.8375	0.0900506		3.8375	0.0956265		3.8375	0.0991771		3.8375	0.00113633		3.8375	0		3.8375	0.000375421		3.8375	0		3.8375	0		3.8375	0
3.8625	0.094239		3.8625	0.0918543		3.8625	0.105914		3.8625	0.000757554		3.8625	0.000371908		3.8625	0.000563132		3.8625	0		3.8625	0		3.8625	0
3.8875	0.0911929		3.8875	0.0992102		3.8875	0.106288		3.8875	0.00132572		3.8875	0.000185954		3.8875	0.000375421		3.8875	0		3.8875	0		3.8875	0
3.9125	0.0989986		3.9125	0.100153		3.9125	0.112089		3.9125	0.000946943		3.9125	0		3.9125	0		3.9125	0		3.9125	0		3.9125	0
3.9375	0.0980467		3.9375	0.106		3.9375	0.12051		3.9375	0.000378777		3.9375	0		3.9375	0		3.9375	0		3.9375	0		3.9375	0
3.9625	0.110041		3.9625	0.114865		3.9625	0.123129		3.9625	0.00151511		3.9625	0.000185954		3.9625	0.000375421		3.9625	0		3.9625	0		3.9625	0
3.9875	0.114229		3.9875	0.122032		3.9875	0.131737		3.9875	0.000568166		3.9875	0.000185954		3.9875	0.000375421		3.9875	0		3.9875	0		3.9875	0
4.0125	0.143548		4.0125	0.143911		4.0125	0.146333		4.0125	0.000378777		4.0125	0		4.0125	0		4.0125	0		4.0125	0		4.0125	0
4.0375	0.152686		4.0375	0.142402		4.0375	0.163923		4.0375	0		4.0375	0.000185954		4.0375	0.000187711		4.0375	0		4.0375	0		4.0375	0
4.0625	0.177626		4.0625	0.186915		4.0625	0.202658		4.0625	0.000946943		4.0625	0.000557862		4.0625	0.000187711		4.0625	0		4.0625	0		4.0625	0
4.0875	0.19933		4.0875	0.214452		4.0875	0.21426		4.0875	0.000757554		4.0875	0		4.0875	0.000187711		4.0875	0		4.0875	0		4.0875	0
4.1125	0.253779		4.1125	0.266509		4.1125	0.259919		4.1125	0.000378777		4.1125	0		4.1125	0.000375421		4.1125	0		4.1125	0		4.1125	0
4.1375	0.300423		4.1375	0.344029		4.1375	0.306139		4.1375	0		4.1375	0		4.1375	0		4.1375	0		4.1375	0		4.1375	0
4.1625	0.350874		4.1625	0.433432		4.1625	0.403445		4.1625	0.000378777		4.1625	0.000185954		4.1625	0.000187711		4.1625	0		4.1625	0		4.1625	0
4.1875	0.450634		4.1875	0.586774		4.1875	0.519089		4.1875	0.000757554		4.1875	0		4.1875	0.000187711		4.1875	0		4.1875	0		4.1875	0
4.2125	0.551346		4.2125	0.799528		4.2125	0.707713		4.2125	0.000189389		4.2125	0		4.2125	0		4.2125	0		4.2125	0		4.2125	0
4.2375	0.722499		4.2375	1.04925		4.2375	0.857227		4.2375	0.000568166		4.2375	0		4.2375	0.000187711		4.2375	0		4.2375	0		4.2375	0
4.2625	0.923352		4.2625	1.35084		4.2625	1.0262		4.2625	0.000568166		4.2625	0		4.2625	0.000187711		4.2625	0		4.2625	0		4.2625	0
4.2875	1.13867		4.2875	1.60321		4.2875	1.18975		4.2875	0.000189389		4.2875	0		4.2875	0		4.2875	0		4.2875	0		4.2875	0
4.3125	1.36371		4.3125	1.86594		4.3125	1.3271		4.3125	0.000189389		4.3125	0.000185954		4.3125	0		4.3125	0		4.3125	0		4.3125	0
4.3375	1.53905		4.3375	1.98741		4.3375	1.41561		4.3375	0.000378777		4.3375	0		4.3375	0.000187711		4.3375	0		4.3375	0		4.3375	0
4.3625	1.67955		4.3625	2.00665		4.3625	1.48129		4.3625	0.000189389		4.3625	0		4.3625	0.000187711		4.3625	0		4.3625	0		4.3625	0
4.3875	1.78121		4.3875	1.98156		4.3875	1.59956		4.3875	0.000189389		4.3875	0		4.3875	0.000375421		4.3875	0		4.3875	0		4.3875	0
4.4125	1.82329		4.4125	1.96968		4.4125	1.74739		4.4125	0		4.4125	0		4.4125	0		4.4125	0		4.4125	0		4.4125	0
4.4375	1.86041		4.4375	1.88782		4.4375	1.87894		4.4375	0.000568166		4.4375	0		4.4375	0		4.4375	0		4.4375	0		4.4375	0
4.4625	1.89392		4.4625	1.86896		4.4625	2.00282		4.4625	0		4.4625	0		4.4625	0		4.4625	0		4.4625	0		4.4625	0
4.4875	1.92819		4.4875	1.79842		4.4875	1.99383		4.4875	0.000378777		4.4875	0		4.4875	0		4.4875	0		4.4875	0		4.4875	0
4.5125	1.92647		4.5125	1.76013		4.5125	2.00394		4.5125	0		4.5125	0		4.5125	0		4.5125	0		4.5125	0		4.5125	0
4.5375	1.85356		4.5375	1.68846		4.5375	1.89447		4.5375	0.000568166		4.5375	0		4.5375	0.000187711		4.5375	0		4.5375	0		4.5375	0
4.5625	1.7755		4.5625	1.52437		4.5625	1.7283		4.5625	0		4.5625	0		4.5625	0.000187711		4.5625	0		4.5625	0		4.5625	0
4.5875	1.62796		4.5875	1.36857		4.5875	1.53463		4.5875	0.000189389		4.5875	0		4.5875	0		4.5875	0		4.5875	0		4.5875	0
4.6125	1.49812		4.6125	1.22051		4.6125	1.36135		4.6125	0.000189389		4.6125	0		4.6125	0		4.6125	0		4.6125	0		4.6125	0
4.6375	1.28698		4.6375	1.05925		4.6375	1.09338		4.6375	0		4.6375	0		4.6375	0		4.6375	0		4.6375	0		4.6375	0
4.6625	1.11088		4.6625	0.880255		4.6625	0.941995		4.6625	0		4.6625	0		4.6625	0		4.6625	0		4.6625	0		4.6625	0
4.6875	0.951148		4.6875	0.734834		4.6875	0.850491		4.6875	0		4.6875	0		4.6875	0.000187711		4.6875	0		4.6875	0		4.6875	0
4.7125	0.790275		4.7125	0.602806		4.7125	0.686006		4.7125	0		4.7125	0		4.7125	0		4.7125	0		4.7125	0		4.7125	0
4.7375	0.665956		4.7375	0.516044		4.7375	0.623506		4.7375	0		4.7375	0		4.7375	0		4.7375	0		4.7375	0		4.7375	0
4.7625	0.584092		4.7625	0.447389		4.7625	0.553333		4.7625	0		4.7625	0		4.7625	0		4.7625	0		4.7625	0		4.7625	0
4.7875	0.509843		4.7875	0.375905		4.7875	0.468752		4.7875	0		4.7875	0		4.7875	0		4.7875	0		4.7875	0		4.7875	0
4.8125	0.43883		4.8125	0.363645		4.8125	0.430017		4.8125	0.000378777		4.8125	0		4.8125	0		4.8125	0		4.8125	0		4.8125	0
4.8375	0.391616		4.8375	0.287445		4.8375	0.389036		4.8375	0		4.8375	0		4.8375	0		4.8375	0		4.8375	0		4.8375	0
4.8625	0.34878		4.8625	0.249346		4.8625	0.318302		4.8625	0		4.8625	0		4.8625	0		4.8625	0		4.8625	0		4.8625	0
4.8875	0.298709		4.8875	0.21615		4.8875	0.285742		4.8875	0		4.8875	0		4.8875	0.000187711		4.8875	0		4.8875	0		4.8875	0
4.9125	0.2593		4.9125	0.189178		4.9125	0.224178		4.9125	0		4.9125	0		4.9125	0		4.9125	0		4.9125	0		4.9125	0
4.9375	0.208087		4.9375	0.160509		4.9375	0.202097		4.9375	0		4.9375	0		4.9375	0		4.9375	0		4.9375	0		4.9375	0
4.9625	0.189049		4.9625	0.137499		4.9625	0.160929		4.9625	0		4.9625	0		4.9625	0		4.9625	0		4.9625	0		4.9625	0
4.9875	0.141835		4.9875	0.0993988		4.9875	0.133983		4.9875	0		4.9875	0		4.9875	0		4.9875	0		4.9875	0		4.9875	0
5.0125	0.126033		5.0125	0.083744		5.0125	0.110966		5.0125	0		5.0125	0		5.0125	0		5.0125	0		5.0125	0		5.0125	0
5.0375	0.10471		5.0375	0.0718614		5.0375	0.0993642		5.0375	0		5.0375	0		5.0375	0		5.0375	0		5.0375	0		5.0375	0
5.0625	0.0900506		5.0625	0.0622421		5.0625	0.0795288		5.0625	0		5.0625	0		5.0625	0		5.0625	0		5.0625	0		5.0625	0
5.0875	0.071774		5.0875	0.0563951		5.0875	0.0625003		5.0875	0		5.0875	0		5.0875	0		5.0875	0		5.0875	0		5.0875	0
5.1125	0.0592088		5.1125	0.045267		5.1125	0.0552024		5.1125	0		5.1125	0		5.1125	0		5.1125	0		5.1125	0		5.1125	0
5.1375	0.052355		5.1375	0.0386656		5.1375	0.0467817		5.1375	0		5.1375	0		5.1375	0		5.1375	0		5.1375	0		5.1375	0
5.1625	0.0422648		5.1625	0.0324414		5.1625	0.0370511		5.1625	0		5.1625	0		5.1625	0		5.1625	0		5.1625	0		5.1625	0
5.1875	0.0325553		5.1875	0.0248969		5.1875	0.031063		5.1875	0		5.1875	0		5.1875	0		5.1875	0		5.1875	0		5.1875	0
5.2125	0.0306515		5.2125	0.0186726		5.2125	0.0245136		5.2125	0		5.2125	0		5.2125	0		5.2125	0		5.2125	0		5.2125	0
5.2375	0.0262727		5.2375	0.0165979		5.2375	0.0179642		5.2375	0		5.2375	0		5.2375	0		5.2375	0		5.2375	0		5.2375	0
5.2625	0.0192286		5.2625	0.0145232		5.2625	0.0166543		5.2625	0		5.2625	0		5.2625	0		5.2625	0		5.2625	0		5.2625	0
5.2875	0.0173248		5.2875	0.011694		5.2875	0.0130989		5.2875	0		5.2875	0		5.2875	0		5.2875	0		5.2875	0		5.2875	0
5.3125	0.0123748		5.3125	0.00886479		5.3125	0.00692369		5.3125	0		5.3125	0		5.3125	0		5.3125	0		5.3125	0		5.3125	0
5.3375	0.0127556		5.3375	0.00622421		5.3375	0.00654943		5.3375	0		5.3375	0		5.3375	0		5.3375	0		5.3375	0		5.3375	0
5.3625	0.010471		5.3625	0.00396086		5.3625	0.00449104		5.3625	0		5.3625	0		5.3625	0		5.3625	0		5.3625	0		5.3625	0
5.3875	0.00666337		5.3875	0.00358364		5.3875	0.00318115		5.3875	0		5.3875	0		5.3875	0		5.3875	0		5.3875	0		5.3875	0
5.4125	0.00494993		5.4125	0.00358364		5.4125	0.00224552		5.4125	0		5.4125	0		5.4125	0		5.4125	0		5.4125	0		5.4125	0
5.4375	0.00228458		5.4375	0.00245196		5.4375	0.00130989		5.4375	0		5.4375	0		5.4375	0		5.4375	0		5.4375	0		5.4375	0
5.4625	0.00342687		5.4625	0.00132029		5.4625	0.00149701		5.4625	0		5.4625	0		5.4625	0		5.4625	0		5.4625	0		5.4625	0
5.4875	0.00114229		5.4875	0.00132029		5.4875	0.000187127		5.4875	0		5.4875	0		5.4875	0		5.4875	0		5.4875	0		5.4875	0
5.5125	0.00247496		5.5125	0.000377225		5.5125	0.00056138		5.5125	0		5.5125	0		5.5125	0		5.5125	0		5.5125	0		5.5125	0
5.5375	0.000761528		5.5375	0.00113168		5.5375	0.00056138		5.5375	0		5.5375	0		5.5375	0		5.5375	0		5.5375	0		5.5375	0
5.5625	0.00114229		5.5625	0.00113168		5.5625	0.000187127		5.5625	0		5.5625	0		5.5625	0		5.5625	0		5.5625	0		5.5625	0
5.5875	0.000190382		5.5875	0.000377225		5.5875	0		5.5875	0		5.5875	0		5.5875	0		5.5875	0		5.5875	0		5.5875	0
5.6125	0		5.6125	0.000188613		5.6125	0		5.6125	0		5.6125	0		5.6125	0		5.6125	0		5.6125	0		5.6125	0
5.6375	0.000190382		5.6375	0.000188613		5.6375	0		5.6375	0		5.6375	0		5.6375	0		5.6375	0		5.6375	0		5.6375	0
5.6625	0		5.6625	0		5.6625	0		5.6625	0		5.6625	0		5.6625	0		5.6625	0		5.6625	0		5.6625	0
5.6875	0		5.6875	0		5.6875	0		5.6875	0		5.6875	0		5.6875	0		5.6875	0		5.6875	0		5.6875	0
5.7125	0		5.7125	0		5.7125	0		5.7125	0		5.7125	0		5.7125	0		5.7125	0		5.7125	0		5.7125	0
5.7375	0		5.7375	0		5.7375	0		5.7375	0		5.7375	0		5.7375	0		5.7375	0		5.7375	0		5.7375	0
5.7625	0		5.7625	0		5.7625	0		5.7625	0		5.7625	0		5.7625	0		5.7625	0		5.7625	0		5.7625	0
5.7875	0		5.7875	0		5.7875	0		5.7875	0		5.7875	0		5.7875	0		5.7875	0		5.7875	0		5.7875	0
5.8125	0		5.8125	0		5.8125	0		5.8125	0		5.8125	0		5.8125	0		5.8125	0		5.8125	0		5.8125	0
5.8375	0.000190382		5.8375	0		5.8375	0		5.8375	0		5.8375	0		5.8375	0		5.8375	0		5.8375	0		5.8375	0
5.8625	0		5.8625	0		5.8625	0		5.8625	0		5.8625	0		5.8625	0		5.8625	0		5.8625	0		5.8625	0
5.8875	0		5.8875	0		5.8875	0		5.8875	0		5.8875	0		5.8875	0		5.8875	0		5.8875	0		5.8875	0
5.9125	0		5.9125	0		5.9125	0		5.9125	0		5.9125	0		5.9125	0		5.9125	0		5.9125	0		5.9125	0
5.9375	0		5.9375	0		5.9375	0		5.9375	0		5.9375	0		5.9375	0		5.9375	0		5.9375	0		5.9375	0
5.9625	0		5.9625	0		5.9625	0		5.9625	0		5.9625	0		5.9625	0		5.9625	0		5.9625	0		5.9625	0
5.9875	0		5.9875	0		5.9875	0		5.9875	0		5.9875	0		5.9875	0		5.9875	0		5.9875	0		5.9875	0

## Sheet: Fig1e#2
Figure 1e - Flow Cytometry Data DrREDusk
DrREDusk Dark #1			DrREDusk Dark #2			DrREDusk Dark #3			DrREDusk Light #1			DrREDusk Light #2			DrREDusk Light #3			MCS control #1			MCS control #2			MCS control #3
log10 DsRed Fluo. (arb. units)	Counts		log10 DsRed Fluo. (arb. units)	Counts		log10 DsRed Fluo. (arb. units)	Counts		log10 DsRed Fluo. (arb. units)	Counts		log10 DsRed Fluo. (arb. units)	Counts		log10 DsRed Fluo. (arb. units)	Counts		log10 DsRed Fluo. (arb. units)	Counts		log10 DsRed Fluo. (arb. units)	Counts		log10 DsRed Fluo. (arb. units)	Counts
0.0125	0.00241587		0.0125	0.00301988		0.0125	0.00286704		0.0125	0		0.0125	0		0.0125	0		0.0125	0.0114214		0.0125	0.0108966		0.0125	0.0135697
0.0375	0		0.0375	0		0.0375	0		0.0375	0		0.0375	0		0.0375	0		0.0375	0		0.0375	0		0.0375	0
0.0625	0		0.0625	0		0.0625	0		0.0625	0		0.0625	0		0.0625	0		0.0625	0		0.0625	0		0.0625	0
0.0875	0		0.0875	0		0.0875	0		0.0875	0		0.0875	0		0.0875	0		0.0875	0		0.0875	0		0.0875	0
0.1125	0		0.1125	0		0.1125	0		0.1125	0		0.1125	0		0.1125	0		0.1125	0		0.1125	0		0.1125	0
0.1375	0		0.1375	0		0.1375	0		0.1375	0		0.1375	0		0.1375	0		0.1375	0		0.1375	0		0.1375	0
0.1625	0		0.1625	0		0.1625	0		0.1625	0		0.1625	0		0.1625	0		0.1625	0		0.1625	0		0.1625	0
0.1875	0		0.1875	0		0.1875	0		0.1875	0		0.1875	0		0.1875	0		0.1875	0		0.1875	0		0.1875	0
0.2125	0		0.2125	0		0.2125	0		0.2125	0		0.2125	0		0.2125	0		0.2125	0		0.2125	0		0.2125	0
0.2375	0		0.2375	0		0.2375	0		0.2375	0		0.2375	0		0.2375	0		0.2375	0		0.2375	0		0.2375	0
0.2625	0		0.2625	0		0.2625	0		0.2625	0		0.2625	0		0.2625	0		0.2625	0		0.2625	0		0.2625	0
0.2875	0		0.2875	0		0.2875	0		0.2875	0		0.2875	0		0.2875	0		0.2875	0		0.2875	0		0.2875	0
0.3125	0.00315922		0.3125	0.00245365		0.3125	0.00439613		0.3125	0		0.3125	0		0.3125	0		0.3125	0.0133572		0.3125	0.0151023		0.3125	0.0158632
0.3375	0		0.3375	0		0.3375	0		0.3375	0		0.3375	0		0.3375	0		0.3375	0		0.3375	0		0.3375	0
0.3625	0		0.3625	0		0.3625	0		0.3625	0		0.3625	0		0.3625	0		0.3625	0		0.3625	0		0.3625	0
0.3875	0		0.3875	0		0.3875	0		0.3875	0		0.3875	0		0.3875	0		0.3875	0		0.3875	0		0.3875	0
0.4125	0		0.4125	0		0.4125	0		0.4125	0		0.4125	0		0.4125	0		0.4125	0		0.4125	0		0.4125	0
0.4375	0		0.4375	0		0.4375	0		0.4375	0		0.4375	0		0.4375	0		0.4375	0		0.4375	0		0.4375	0
0.4625	0		0.4625	0		0.4625	0		0.4625	0		0.4625	0		0.4625	0		0.4625	0		0.4625	0		0.4625	0
0.4875	0.00557509		0.4875	0.00301988		0.4875	0.00420499		0.4875	0.000572333		0.4875	0		0.4875	0		0.4875	0.0166481		0.4875	0.017014		0.4875	0.0217879
0.5125	0		0.5125	0		0.5125	0		0.5125	0		0.5125	0		0.5125	0		0.5125	0		0.5125	0		0.5125	0
0.5375	0		0.5375	0		0.5375	0		0.5375	0		0.5375	0		0.5375	0		0.5375	0		0.5375	0		0.5375	0
0.5625	0		0.5625	0		0.5625	0		0.5625	0		0.5625	0		0.5625	0		0.5625	0		0.5625	0		0.5625	0
0.5875	0		0.5875	0		0.5875	0		0.5875	0		0.5875	0		0.5875	0		0.5875	0		0.5875	0		0.5875	0
0.6125	0.00557509		0.6125	0.0049073		0.6125	0.00611635		0.6125	0		0.6125	0		0.6125	0		0.6125	0.0211005		0.6125	0.0194991		0.6125	0.0231258
0.6375	0		0.6375	0		0.6375	0		0.6375	0		0.6375	0		0.6375	0		0.6375	0		0.6375	0		0.6375	0
0.6625	0		0.6625	0		0.6625	0		0.6625	0		0.6625	0		0.6625	0		0.6625	0		0.6625	0		0.6625	0
0.6875	0.00836264		0.6875	0.0062285		0.6875	0.00592522		0.6875	0		0.6875	0		0.6875	0.000188778		0.6875	0.0241978		0.6875	0.027337		0.6875	0.0279039
0.7125	0		0.7125	0		0.7125	0		0.7125	0		0.7125	0		0.7125	0		0.7125	0		0.7125	0		0.7125	0
0.7375	0		0.7375	0		0.7375	0		0.7375	0		0.7375	0		0.7375	0		0.7375	0		0.7375	0		0.7375	0
0.7625	0		0.7625	0		0.7625	0		0.7625	0		0.7625	0		0.7625	0		0.7625	0		0.7625	0		0.7625	0
0.7875	0.00743346		0.7875	0.00547353		0.7875	0.00668976		0.7875	0.000190778		0.7875	0		0.7875	0		0.7875	0.024585		0.7875	0.0281017		0.7875	0.0340198
0.8125	0		0.8125	0		0.8125	0		0.8125	0		0.8125	0		0.8125	0		0.8125	0		0.8125	0		0.8125	0
0.8375	0.0061326		0.8375	0.00962587		0.8375	0.00802771		0.8375	0		0.8375	0		0.8375	0		0.8375	0.0363936		0.8375	0.0353661		0.8375	0.0418558
0.8625	0		0.8625	0		0.8625	0		0.8625	0		0.8625	0		0.8625	0		0.8625	0		0.8625	0		0.8625	0
0.8875	0		0.8875	0		0.8875	0		0.8875	0		0.8875	0		0.8875	0		0.8875	0		0.8875	0		0.8875	0
0.9125	0.00799097		0.9125	0.00905964		0.9125	0.0107036		0.9125	0		0.9125	0.000187652		0.9125	0		0.9125	0.0329091		0.9125	0.0378513		0.9125	0.0386067
0.9375	0		0.9375	0		0.9375	0		0.9375	0		0.9375	0		0.9375	0		0.9375	0		0.9375	0		0.9375	0
0.9625	0.00929182		0.9625	0.0101921		0.9625	0.0128061		0.9625	0		0.9625	0		0.9625	0		0.9625	0.0340706		0.9625	0.0374689		0.9625	0.0435759
0.9875	0		0.9875	0		0.9875	0		0.9875	0		0.9875	0		0.9875	0		0.9875	0		0.9875	0		0.9875	0
1.0125	0.0109644		1.0125	0.0115133		1.0125	0.0141441		1.0125	0		1.0125	0		1.0125	0		1.0125	0.0470406		1.0125	0.0391894		1.0125	0.0472072
1.0375	0.0154244		1.0375	0.0100034		1.0375	0.011277		1.0375	0		1.0375	0		1.0375	0		1.0375	0.0499443		1.0375	0.0481743		1.0375	0.0525587
1.0625	0		1.0625	0		1.0625	0		1.0625	0		1.0625	0		1.0625	0		1.0625	0		1.0625	0		1.0625	0
1.0875	0.0143094		1.0875	0.0166093		1.0875	0.015482		1.0875	0		1.0875	0		1.0875	0		1.0875	0.0567197		1.0875	0.0506595		1.0875	0.0523675
1.1125	0.0174686		1.1125	0.012457		1.1125	0.0179668		1.1125	0		1.1125	0		1.1125	0		1.1125	0.0590427		1.1125	0.0615561		1.1125	0.0605858
1.1375	0.0198845		1.1375	0.0181193		1.1375	0.0147175		1.1375	0		1.1375	0		1.1375	0		1.1375	0.0596235		1.1375	0.0653795		1.1375	0.0668928
1.1625	0		1.1625	0		1.1625	0		1.1625	0		1.1625	0		1.1625	0		1.1625	0		1.1625	0		1.1625	0
1.1875	0.0196987		1.1875	0.0167981		1.1875	0.0193047		1.1875	0		1.1875	0		1.1875	0		1.1875	0.0619465		1.1875	0.0634678		1.1875	0.071862
1.2125	0.019327		1.2125	0.0177418		1.2125	0.0215984		1.2125	0		1.2125	0		1.2125	0		1.2125	0.0716256		1.2125	0.0841139		1.2125	0.0709064
1.2375	0.0195128		1.2375	0.0203842		1.2375	0.0237009		1.2375	0		1.2375	0		1.2375	0		1.2375	0.0795625		1.2375	0.0877461		1.2375	0.0777868
1.2625	0.0241587		1.2625	0.0196292		1.2625	0.02523		1.2625	0		1.2625	0		1.2625	0		1.2625	0.0793689		1.2625	0.0900401		1.2625	0.0772134
1.2875	0.0232296		1.2875	0.0235928		1.2875	0.0244654		1.2875	0		1.2875	0.000187652		1.2875	0		1.2875	0.0880801		1.2875	0.0879373		1.2875	0.0888719
1.3125	0.0544501		1.3125	0.0492618		1.3125	0.056194		1.3125	0.000190778		1.3125	0.000187652		1.3125	0		1.3125	0.181774		1.3125	0.184095		1.3125	0.189402
1.3375	0.0315922		1.3375	0.0286889		1.3375	0.028097		1.3375	0.000190778		1.3375	0.000187652		1.3375	0		1.3375	0.100857		1.3375	0.104378		1.3375	0.101104
1.3625	0.0288047		1.3625	0.0283114		1.3625	0.0301995		1.3625	0		1.3625	0		1.3625	0		1.3625	0.096017		1.3625	0.107436		1.3625	0.105308
1.3875	0.070432		1.3875	0.0611526		1.3875	0.0697647		1.3875	0.000190778		1.3875	0.000562955		1.3875	0		1.3875	0.208101		1.3875	0.218123		1.3875	0.219217
1.4125	0.0401407		1.4125	0.0351061		1.4125	0.0386095		1.4125	0.000190778		1.4125	0		1.4125	0		1.4125	0.107826		1.4125	0.119289		1.4125	0.120216
1.4375	0.0778655		1.4375	0.0802155		1.4375	0.0810417		1.4375	0.000572333		1.4375	0		1.4375	0		1.4375	0.238688		1.4375	0.251768		1.4375	0.271203
1.4625	0.0442291		1.4625	0.0375597		1.4625	0.043579		1.4625	0		1.4625	0		1.4625	0		1.4625	0.127765		1.4625	0.136876		1.4625	0.128816
1.4875	0.0893873		1.4875	0.0800268		1.4875	0.0942301		1.4875	0.000190778		1.4875	0.000187652		1.4875	0.000188778		1.4875	0.271597		1.4875	0.286561		1.4875	0.282288
1.5125	0.0865998		1.5125	0.0949375		1.5125	0.096906		1.5125	0		1.5125	0		1.5125	0.000188778		1.5125	0.281663		1.5125	0.29134		1.5125	0.290506
1.5375	0.101095		1.5375	0.0962587		1.5375	0.106845		1.5375	0		1.5375	0		1.5375	0		1.5375	0.300247		1.5375	0.301663		1.5375	0.309618
1.5625	0.112617		1.5625	0.108149		1.5625	0.116402		1.5625	0.000190778		1.5625	0.000187652		1.5625	0.000188778		1.5625	0.322315		1.5625	0.337412		1.5625	0.324144
1.5875	0.114289		1.5875	0.118153		1.5875	0.117549		1.5875	0		1.5875	0.000187652		1.5875	0		1.5875	0.327736		1.5875	0.326515		1.5875	0.340771
1.6125	0.179332		1.6125	0.1861		1.6125	0.200693		1.6125	0.000953889		1.6125	0.000750606		1.6125	0.000188778		1.6125	0.51222		1.6125	0.535653		1.6125	0.540876
1.6375	0.134174		1.6375	0.119096		1.6375	0.145837		1.6375	0.000381556		1.6375	0.000375303		1.6375	0.000188778		1.6375	0.351159		1.6375	0.372778		1.6375	0.381289
1.6625	0.212783		1.6625	0.195537		1.6625	0.227261		1.6625	0.000572333		1.6625	0.000562955		1.6625	0		1.6625	0.561196		1.6625	0.56949		1.6625	0.551006
1.6875	0.217057		1.6875	0.213279		1.6875	0.243507		1.6875	0.000572333		1.6875	0.000187652		1.6875	0.000188778		1.6875	0.590621		1.6875	0.592621		1.6875	0.596111
1.7125	0.224119		1.7125	0.228001		1.7125	0.262048		1.7125	0.000763111		1.7125	0.000375303		1.7125	0.000188778		1.7125	0.602817		1.7125	0.622634		1.7125	0.61637
1.7375	0.237871		1.7375	0.242157		1.7375	0.267208		1.7375	0.000953889		1.7375	0.000187652		1.7375	0.000377556		1.7375	0.608818		1.7375	0.630855		1.7375	0.617134
1.7625	0.260729		1.7625	0.255557		1.7625	0.285366		1.7625	0.00133544		1.7625	0.000375303		1.7625	0.000566334		1.7625	0.614432		1.7625	0.64653		1.7625	0.644273
1.7875	0.369815		1.7875	0.358233		1.7875	0.406355		1.7875	0.000381556		1.7875	0.000375303		1.7875	0.000377556		1.7875	0.855055		1.7875	0.864462		1.7875	0.869416
1.8125	0.288232		1.8125	0.257067		1.8125	0.321109		1.8125	0.00133544		1.8125	0.000187652		1.8125	0.000755112		1.8125	0.632628		1.8125	0.668132		1.8125	0.665488
1.8375	0.397876		1.8375	0.377107		1.8375	0.45758		1.8375	0.00133544		1.8375	0.000562955		1.8375	0.000566334		1.8375	0.87422		1.8375	0.891417		1.8375	0.911271
1.8625	0.423521		1.8625	0.398247		1.8625	0.441715		1.8625	0.000763111		1.8625	0.000750606		1.8625	0.000188778		1.8625	0.865121		1.8625	0.896005		1.8625	0.894835
1.8875	0.537253		1.8875	0.517909		1.8875	0.586405		1.8875	0.00228933		1.8875	0.000750606		1.8875	0.000377556		1.8875	1.13052		1.8875	1.1168		1.8875	1.09762
1.9125	0.553421		1.9125	0.5298		1.9125	0.624824		1.9125	0.00133544		1.9125	0.000750606		1.9125	0.00094389		1.9125	1.11194		1.9125	1.15313		1.9125	1.08328
1.9375	0.566615		1.9375	0.543201		1.9375	0.635719		1.9375	0.00114467		1.9375	0.000938258		1.9375	0.000755112		1.9375	1.09161		1.9375	1.10476		1.9375	1.10086
1.9625	0.596163		1.9625	0.560943		1.9625	0.643173		1.9625	0.00228933		1.9625	0.000375303		1.9625	0.00113267		1.9625	1.09781		1.9625	1.09348		1.9625	1.07487
1.9875	0.606942		1.9875	0.564717		1.9875	0.670888		1.9875	0.00305244		1.9875	0.00112591		1.9875	0.00094389		1.9875	1.04244		1.9875	1.07207		1.9875	1.05767
2.0125	0.721789		2.0125	0.677208		2.0125	0.800669		2.0125	0.00190778		2.0125	0.00112591		2.0125	0.000377556		2.0125	1.2339		2.0125	1.25846		2.0125	1.22968
2.0375	0.869715		2.0375	0.814424		2.0375	0.997348		2.0375	0.00286167		2.0375	0.000938258		2.0375	0.00094389		2.0375	1.38876		2.0375	1.42573		2.0375	1.39672
2.0625	0.750408		2.0625	0.735718		2.0625	0.814813		2.0625	0.00209856		2.0625	0.000750606		2.0625	0.00226534		2.0625	1.14736		2.0625	1.16899		2.0625	1.14597
2.0875	0.876405		2.0875	0.868215		2.0875	0.994099		2.0875	0.00305244		2.0875	0.00112591		2.0875	0.00113267		2.0875	1.30901		2.0875	1.29918		2.0875	1.29543
2.1125	1.00184		2.1125	0.981461		2.1125	1.11853		2.1125	0.001717		2.1125	0.00150121		2.1125	0.00226534		2.1125	1.38373		2.1125	1.39247		2.1125	1.37149
2.1375	1.00779		2.1375	0.964474		2.1375	1.10477		2.1375	0.00362478		2.1375	0.000750606		2.1375	0.00151022		2.1375	1.32004		2.1375	1.31925		2.1375	1.27727
2.1625	0.998871		2.1625	0.953716		2.1625	1.09865		2.1625	0.00476945		2.1625	0.00150121		2.1625	0.00151022		2.1625	1.22422		2.1625	1.24125		2.1625	1.21592
2.1875	1.1035		2.1875	1.10773		2.1875	1.24621		2.1875	0.003434		2.1875	0.00187652		2.1875	0.001699		2.1875	1.30049		2.1875	1.28369		2.1875	1.30231
2.2125	1.13528		2.2125	1.08017		2.2125	1.20072		2.2125	0.00190778		2.2125	0.00187652		2.2125	0.00207656		2.2125	1.19034		2.2125	1.19212		2.2125	1.18821
2.2375	1.21351		2.2375	1.21097		2.2375	1.32171		2.2375	0.00419711		2.2375	0.00225182		2.2375	0.00339801		2.2375	1.25984		2.2375	1.22615		2.2375	1.23522
2.2625	1.34285		2.2625	1.31648		2.2625	1.40925		2.2625	0.00629567		2.2625	0.00187652		2.2625	0.00302045		2.2625	1.23273		2.2625	1.19556		2.2625	1.22108
2.2875	1.29918		2.2875	1.30289		2.2875	1.37542		2.2875	0.00572333		2.2875	0.00281477		2.2875	0.00113267		2.2875	1.11562		2.2875	1.11642		2.2875	1.11271
2.3125	1.42388		2.3125	1.40198		2.3125	1.48016		2.3125	0.006868		2.3125	0.00262712		2.3125	0.00245412		2.3125	1.12201		2.3125	1.10189		2.3125	1.10086
2.3375	1.38262		2.3375	1.35876		2.3375	1.40906		2.3375	0.00744033		2.3375	0.00225182		2.3375	0.00264289		2.3375	1.01689		2.3375	0.977825		2.3375	0.996321
2.3625	1.54244		2.3625	1.51447		2.3625	1.58528		2.3625	0.00896656		2.3625	0.00412833		2.3625	0.00377556		2.3625	1.02444		2.3625	1.01262		2.3625	1.0053
2.3875	1.50119		2.3875	1.4805		2.3875	1.44671		2.3875	0.00972967		2.3875	0.00300243		2.3875	0.00377556		2.3875	0.907903		2.3875	0.888549		2.3875	0.862917
2.4125	1.51605		2.4125	1.51541		2.4125	1.49984		2.4125	0.00763111		2.4125	0.00394068		2.4125	0.00377556		2.4125	0.858733		2.4125	0.819729		2.4125	0.808639
2.4375	1.38541		2.4375	1.43293		2.4375	1.38746		2.4375	0.0108743		2.4375	0.00525424		2.4375	0.00453067		2.4375	0.70619		2.4375	0.679985		2.4375	0.709064
2.4625	1.51029		2.4625	1.53297		2.4625	1.43448		2.4625	0.00839422		2.4625	0.00506659		2.4625	0.00453067		2.4625	0.675797		2.4625	0.658		2.4625	0.676191
2.4875	1.42369		2.4875	1.46294		2.4875	1.34369		2.4875	0.0104928		2.4875	0.00506659		2.4875	0.0060409		2.4875	0.579006		2.4875	0.541579		2.4875	0.572029
2.5125	1.29045		2.5125	1.2893		2.5125	1.16134		2.5125	0.0112559		2.5125	0.00525424		2.5125	0.00490823		2.5125	0.46305		2.5125	0.421908		2.5125	0.448564
2.5375	1.25087		2.5375	1.26684		2.5375	1.10438		2.5375	0.0104928		2.5375	0.00694311		2.5375	0.00396434		2.5375	0.405169		2.5375	0.358249		2.5375	0.38492
2.5625	1.07005		2.5625	1.14529		2.5625	0.948991		2.5625	0.0110651		2.5625	0.00525424		2.5625	0.00528579		2.5625	0.3107		2.5625	0.285032		2.5625	0.295093
2.5875	0.977128		2.5875	1.0394		2.5875	0.84119		2.5875	0.0152622		2.5875	0.0054419		2.5875	0.00358678		2.5875	0.252238		2.5875	0.219079		2.5875	0.245592
2.6125	0.790548		2.6125	0.836884		2.6125	0.67471		2.6125	0.0148807		2.6125	0.00525424		2.6125	0.00698479		2.6125	0.177128		2.6125	0.149302		2.6125	0.18214
2.6375	0.681462		2.6375	0.702122		2.6375	0.55353		2.6375	0.010302		2.6375	0.00713076		2.6375	0.00339801		2.6375	0.13454		2.6375	0.114127		2.6375	0.125376
2.6625	0.548589		2.6625	0.603221		2.6625	0.437893		2.6625	0.0135452		2.6625	0.00638015		2.6625	0.00622968		2.6625	0.0865315		2.6625	0.0835404		2.6625	0.0846672
2.6875	0.411628		2.6875	0.458078		2.6875	0.325505		2.6875	0.0160253		2.6875	0.00806902		2.6875	0.00698479		2.6875	0.058462		2.6875	0.0518065		2.6875	0.060968
2.7125	0.310904		2.7125	0.341624		2.7125	0.239302		2.7125	0.0139268		2.7125	0.00600485		2.7125	0.00453067		2.7125	0.0472342		2.7125	0.0305869		2.7125	0.0412824
2.7375	0.245862		2.7375	0.282736		2.7375	0.191518		2.7375	0.0125913		2.7375	0.0058172		2.7375	0.00698479		2.7375	0.0278759		2.7375	0.0269547		2.7375	0.0290506
2.7625	0.167067		2.7625	0.215733		2.7625	0.138383		2.7625	0.0183147		2.7625	0.00750606		2.7625	0.00679601		2.7625	0.0183904		2.7625	0.0160581		2.7625	0.0183477
2.7875	0.133988		2.7875	0.166848		2.7875	0.102258		2.7875	0.0141176		2.7875	0.0058172		2.7875	0.00585212		2.7875	0.0127765		2.7875	0.0122348		2.7875	0.0147164
2.8125	0.110387		2.8125	0.123626		2.8125	0.0781747		2.8125	0.0158346		2.8125	0.00394068		2.8125	0.00849501		2.8125	0.0123893		2.8125	0.0120436		2.8125	0.00993836
2.8375	0.0808389		2.8375	0.0970136		2.8375	0.0596345		2.8375	0.0175516		2.8375	0.00600485		2.8375	0.00698479		2.8375	0.00754973		2.8375	0.00802906		2.8375	0.00860051
2.8625	0.0689453		2.8625	0.0855003		2.8625	0.0433879		2.8625	0.0112559		2.8625	0.00638015		2.8625	0.0060409		2.8625	0.00483957		2.8625	0.00324986		2.8625	0.00592479
2.8875	0.0611402		2.8875	0.0675698		2.8875	0.0388006		2.8875	0.013736		2.8875	0.0054419		2.8875	0.00509701		2.8875	0.00271016		2.8875	0.00229402		2.8875	0.00305796
2.9125	0.048875		2.9125	0.0607751		2.9125	0.0347868		2.9125	0.0158346		2.9125	0.00487894		2.9125	0.00339801		2.9125	0.00232299		2.9125	0.00152934		2.9125	0.00248459
2.9375	0.0451583		2.9375	0.0568115		2.9375	0.0298172		2.9375	0.0141176		2.9375	0.00675546		2.9375	0.00660723		2.9375	0.00135508		2.9375	0.000191168		2.9375	0.00114673
2.9625	0.0406982		2.9625	0.0486956		2.9625	0.021025		2.9625	0.0129729		2.9625	0.00525424		2.9625	0.00660723		2.9625	0.000967914		2.9625	0.000191168		2.9625	0.00114673
2.9875	0.0358664		2.9875	0.0458644		2.9875	0.0214072		2.9875	0.0133544		2.9875	0.00394068		2.9875	0.0043419		2.9875	0.000193583		2.9875	0.000382336		2.9875	0.00133786
3.0125	0.0366098		3.0125	0.0437882		3.0125	0.0185402		3.0125	0.0124006		3.0125	0.00487894		3.0125	0.00453067		3.0125	0.000774331		3.0125	0		3.0125	0.000191122
3.0375	0.0330789		3.0375	0.0407684		3.0375	0.0149086		3.0375	0.0118282		3.0375	0.00412833		3.0375	0.00547456		3.0375	0.000387165		3.0375	0.000191168		3.0375	0.000191122
3.0625	0.0340081		3.0625	0.032275		3.0625	0.0166288		3.0625	0.0125913		3.0625	0.00506659		3.0625	0.00471945		3.0625	0.000193583		3.0625	0		3.0625	0
3.0875	0.0286188		3.0875	0.037371		3.0875	0.0133795		3.0875	0.00992045		3.0875	0.00469129		3.0875	0.00471945		3.0875	0		3.0875	0		3.0875	0.000191122
3.1125	0.0308489		3.1125	0.0326524		3.1125	0.0124238		3.1125	0.0122098		3.1125	0.00487894		3.1125	0.0043419		3.1125	0		3.1125	0		3.1125	0
3.1375	0.0299197		3.1375	0.0309538		3.1375	0.0128061		3.1375	0.0101112		3.1375	0.0058172		3.1375	0.00320923		3.1375	0		3.1375	0.000191168		3.1375	0
3.1625	0.0258313		3.1625	0.0343511		3.1625	0.0162466		3.1625	0.010302		3.1625	0.0061925		3.1625	0.0043419		3.1625	0		3.1625	0		3.1625	0
3.1875	0.0256454		3.1875	0.0286889		3.1875	0.0124238		3.1875	0.0124006		3.1875	0.00675546		3.1875	0.00660723		3.1875	0		3.1875	0		3.1875	0
3.2125	0.0219287		3.2125	0.0271789		3.2125	0.0095568		3.2125	0.0129729		3.2125	0.00487894		3.2125	0.00471945		3.2125	0.000193583		3.2125	0		3.2125	0
3.2375	0.0254596		3.2375	0.0305763		3.2375	0.0110859		3.2375	0.0116374		3.2375	0.00469129		3.2375	0.00453067		3.2375	0		3.2375	0		3.2375	0
3.2625	0.0211854		3.2625	0.024159		3.2625	0.00993908		3.2625	0.0143083		3.2625	0.00506659		3.2625	0.00528579		3.2625	0		3.2625	0		3.2625	0
3.2875	0.0180261		3.2875	0.024159		3.2875	0.00974794		3.2875	0.0169792		3.2875	0.00450364		3.2875	0.0043419		3.2875	0		3.2875	0		3.2875	0
3.3125	0.0161678		3.3125	0.0230266		3.3125	0.00936567		3.3125	0.0158346		3.3125	0.00431599		3.3125	0.00585212		3.3125	0		3.3125	0		3.3125	0
3.3375	0.0219287		3.3375	0.0251027		3.3375	0.00936567		3.3375	0.0198409		3.3375	0.00713076		3.3375	0.00490823		3.3375	0		3.3375	0		3.3375	0
3.3625	0.0206278		3.3625	0.0218941		3.3625	0.0110859		3.3625	0.0200317		3.3625	0.00694311		3.3625	0.00792868		3.3625	0.000193583		3.3625	0.000191168		3.3625	0
3.3875	0.021557		3.3875	0.0217054		3.3875	0.00974794		3.3875	0.0272812		3.3875	0.00788137		3.3875	0.00622968		3.3875	0		3.3875	0		3.3875	0
3.4125	0.0156103		3.4125	0.0171756		3.4125	0.0103213		3.4125	0.0307152		3.4125	0.0101332		3.4125	0.00585212		3.4125	0		3.4125	0		3.4125	0
3.4375	0.0202562		3.4375	0.0207617		3.4375	0.0068809		3.4375	0.0339584		3.4375	0.00957023		3.4375	0.00641845		3.4375	0		3.4375	0		3.4375	0
3.4625	0.0159819		3.4625	0.0171756		3.4625	0.00573408		3.4625	0.0400633		3.4625	0.0108838		3.4625	0.00868379		3.4625	0		3.4625	0		3.4625	0
3.4875	0.0144952		3.4875	0.0173643		3.4875	0.00745431		3.4875	0.0352939		3.4875	0.0148245		3.4875	0.00981646		3.4875	0		3.4875	0		3.4875	0
3.5125	0.0126369		3.5125	0.0152881		3.5125	0.00554295		3.5125	0.0448328		3.5125	0.0189528		3.5125	0.0139696		3.5125	0		3.5125	0		3.5125	0
3.5375	0.0143094		3.5375	0.0134007		3.5375	0.00764544		3.5375	0.0526547		3.5375	0.0217676		3.5375	0.0162349		3.5375	0		3.5375	0		3.5375	0
3.5625	0.0143094		3.5625	0.0126457		3.5625	0.00439613		3.5625	0.060095		3.5625	0.0232688		3.5625	0.015291		3.5625	0		3.5625	0		3.5625	0.000191122
3.5875	0.0118935		3.5875	0.00905964		3.5875	0.00305818		3.5875	0.0665815		3.5875	0.0258959		3.5875	0.0228421		3.5875	0		3.5875	0		3.5875	0
3.6125	0.00929182		3.6125	0.0122683		3.6125	0.0047784		3.6125	0.0745941		3.6125	0.0354661		3.6125	0.0194441		3.6125	0		3.6125	0		3.6125	0
3.6375	0.011336		3.6375	0.0109471		3.6375	0.00611635		3.6375	0.0753572		3.6375	0.0435352		3.6375	0.0262402		3.6375	0		3.6375	0		3.6375	0
3.6625	0.0135661		3.6625	0.00849341		3.6625	0.00516067		3.6625	0.0845146		3.6625	0.0497277		3.6625	0.0298269		3.6625	0		3.6625	0		3.6625	0
3.6875	0.010221		3.6875	0.00698347		3.6875	0.00401386		3.6875	0.106263		3.6875	0.0574214		3.6875	0.0317147		3.6875	0		3.6875	0		3.6875	0
3.7125	0.0096635		3.7125	0.00905964		3.7125	0.00363159		3.7125	0.104737		3.7125	0.0628633		3.7125	0.040021		3.7125	0		3.7125	0		3.7125	0
3.7375	0.0096635		3.7375	0.0075497		3.7375	0.00363159		3.7375	0.11046		3.7375	0.0651151		3.7375	0.043419		3.7375	0		3.7375	0		3.7375	0
3.7625	0.00929182		3.7625	0.00660599		3.7625	0.00344045		3.7625	0.110651		3.7625	0.0870703		3.7625	0.0464394		3.7625	0		3.7625	0		3.7625	0
3.7875	0.0076193		3.7875	0.00698347		3.7875	0.00229363		3.7875	0.120953		3.7875	0.0972035		3.7875	0.0483272		3.7875	0		3.7875	0		3.7875	0
3.8125	0.00743346		3.8125	0.00679473		3.8125	0.00133795		3.8125	0.128775		3.8125	0.100206		3.8125	0.0609753		3.8125	0		3.8125	0		3.8125	0
3.8375	0.00687595		3.8375	0.00434108		3.8375	0.00286704		3.8375	0.139077		3.8375	0.105085		3.8375	0.0622968		3.8375	0		3.8375	0		3.8375	0
3.8625	0.0061326		3.8625	0.00698347		3.8625	0.00191136		3.8625	0.143274		3.8625	0.111277		3.8625	0.0702254		3.8625	0		3.8625	0		3.8625	0
3.8875	0.00557509		3.8875	0.00471856		3.8875	0.00305818		3.8875	0.146708		3.8875	0.116907		3.8875	0.0817409		3.8875	0		3.8875	0		3.8875	0
3.9125	0.00446008		3.9125	0.00660599		3.9125	0.00152909		3.9125	0.149761		3.9125	0.117658		3.9125	0.0819297		3.9125	0		3.9125	0		3.9125	0
3.9375	0.00520342		3.9375	0.00452982		3.9375	0.00229363		3.9375	0.168648		3.9375	0.123287		3.9375	0.0885369		3.9375	0		3.9375	0		3.9375	0
3.9625	0.00390257		3.9625	0.00396359		3.9625	0.000764544		3.9625	0.17895		3.9625	0.135109		3.9625	0.0930676		3.9625	0		3.9625	0		3.9625	0
3.9875	0.00464591		3.9875	0.00283114		3.9875	0.00191136		3.9875	0.193258		3.9875	0.144304		3.9875	0.100807		3.9875	0		3.9875	0		3.9875	0
4.0125	0.00483175		4.0125	0.00566227		4.0125	0.00248477		4.0125	0.202988		4.0125	0.156877		4.0125	0.11119		4.0125	0		4.0125	0		4.0125	0
4.0375	0.00427424		4.0375	0.00320862		4.0375	0.00191136		4.0375	0.217296		4.0375	0.148808		4.0375	0.12044		4.0375	0		4.0375	0		4.0375	0
4.0625	0.00315922		4.0625	0.00301988		4.0625	0.0021025		4.0625	0.239617		4.0625	0.162319		4.0625	0.134032		4.0625	0		4.0625	0		4.0625	0
4.0875	0.00297338		4.0875	0.00264239		4.0875	0.00229363		4.0875	0.277963		4.0875	0.195908		4.0875	0.164048		4.0875	0		4.0875	0		4.0875	0
4.1125	0.00334506		4.1125	0.00226491		4.1125	0.00172022		4.1125	0.31631		4.1125	0.230999		4.1125	0.213508		4.1125	0		4.1125	0		4.1125	0
4.1375	0.0040884		4.1375	0.00188742		4.1375	0.00191136		4.1375	0.339394		4.1375	0.279413		4.1375	0.284677		4.1375	0		4.1375	0		4.1375	0
4.1625	0.0040884		4.1625	0.00320862		4.1625	0.00133795		4.1625	0.399107		4.1625	0.363856		4.1625	0.360189		4.1625	0		4.1625	0		4.1625	0
4.1875	0.00297338		4.1875	0.00169868		4.1875	0.000764544		4.1875	0.464544		4.1875	0.465751		4.1875	0.527446		4.1875	0		4.1875	0		4.1875	0
4.2125	0.00353089		4.2125	0.00245365		4.2125	0.00152909		4.2125	0.531507		4.2125	0.604426		4.2125	0.66903		4.2125	0		4.2125	0		4.2125	0
4.2375	0.00390257		4.2375	0.00150994		4.2375	0.00095568		4.2375	0.622699		4.2375	0.726212		4.2375	0.836664		4.2375	0		4.2375	0		4.2375	0
4.2625	0.00315922		4.2625	0.00245365		4.2625	0.00172022		4.2625	0.741363		4.2625	0.829608		4.2625	0.991085		4.2625	0		4.2625	0		4.2625	0
4.2875	0.00260171		4.2875	0.00264239		4.2875	0.00114682		4.2875	0.858691		4.2875	0.94051		4.2875	1.11228		4.2875	0		4.2875	0		4.2875	0
4.3125	0.00241587		4.3125	0.00113245		4.3125	0.00114682		4.3125	0.939962		4.3125	0.993803		4.3125	1.15117		4.3125	0		4.3125	0		4.3125	0
4.3375	0.00185836		4.3375	0.00169868		4.3375	0.000191136		4.3375	1.05596		4.3375	1.05873		4.3375	1.15815		4.3375	0		4.3375	0		4.3375	0
4.3625	0.00167253		4.3625	0.00150994		4.3625	0.00133795		4.3625	1.13036		4.3625	1.10039		4.3625	1.16778		4.3625	0		4.3625	0		4.3625	0
4.3875	0.00111502		4.3875	0.00113245		4.3875	0.000764544		4.3875	1.28012		4.3875	1.14899		4.3875	1.23933		4.3875	0		4.3875	0		4.3875	0
4.4125	0.00297338		4.4125	0.0013212		4.4125	0.00133795		4.4125	1.34498		4.4125	1.25745		4.4125	1.29728		4.4125	0		4.4125	0		4.4125	0
4.4375	0.00241587		4.4375	0.00188742		4.4375	0.00114682		4.4375	1.43675		4.4375	1.40195		4.4375	1.38506		4.4375	0		4.4375	0		4.4375	0
4.4625	0.00130086		4.4625	0.00226491		4.4625	0.00114682		4.4625	1.51707		4.4625	1.53593		4.4625	1.54251		4.4625	0		4.4625	0		4.4625	0
4.4875	0.000929182		4.4875	0.00169868		4.4875	0.000573408		4.4875	1.56133		4.4875	1.63032		4.4875	1.63236		4.4875	0		4.4875	0		4.4875	0
4.5125	0.00148669		4.5125	0.00113245		4.5125	0.000191136		4.5125	1.6197		4.5125	1.66034		4.5125	1.67994		4.5125	0		4.5125	0		4.5125	0
4.5375	0.00111502		4.5375	0.000566227		4.5375	0		4.5375	1.61417		4.5375	1.67573		4.5375	1.67069		4.5375	0		4.5375	0		4.5375	0
4.5625	0.000743346		4.5625	0.000377485		4.5625	0.000764544		4.5625	1.57487		4.5625	1.59823		4.5625	1.62821		4.5625	0		4.5625	0		4.5625	0
4.5875	0.00130086		4.5875	0.000566227		4.5875	0		4.5875	1.49398		4.5875	1.5014		4.5875	1.53288		4.5875	0		4.5875	0		4.5875	0
4.6125	0.000743346		4.6125	0.000188742		4.6125	0.000573408		4.6125	1.42397		4.6125	1.37117		4.6125	1.40753		4.6125	0		4.6125	0		4.6125	0
4.6375	0.000557509		4.6375	0.000566227		4.6375	0		4.6375	1.28241		4.6375	1.2674		4.6375	1.31012		4.6375	0		4.6375	0		4.6375	0
4.6625	0.000929182		4.6625	0.000943712		4.6625	0.000573408		4.6625	1.21163		4.6625	1.19647		4.6625	1.23027		4.6625	0		4.6625	0		4.6625	0
4.6875	0.000371673		4.6875	0.000943712		4.6875	0.000191136		4.6875	1.1296		4.6875	1.17507		4.6875	1.14702		4.6875	0		4.6875	0		4.6875	0
4.7125	0.000929182		4.7125	0.000377485		4.7125	0.000573408		4.7125	1.03745		4.7125	1.09926		4.7125	1.09869		4.7125	0		4.7125	0		4.7125	0
4.7375	0.000185836		4.7375	0.000377485		4.7375	0.000573408		4.7375	0.979453		4.7375	1.07656		4.7375	1.05791		4.7375	0		4.7375	0		4.7375	0
4.7625	0.000557509		4.7625	0.000566227		4.7625	0.000573408		4.7625	0.913635		4.7625	1.06849		4.7625	1.00015		4.7625	0		4.7625	0		4.7625	0
4.7875	0.000743346		4.7875	0.000188742		4.7875	0.000191136		4.7875	0.870138		4.7875	1.03884		4.7875	0.961447		4.7875	0		4.7875	0		4.7875	0
4.8125	0		4.8125	0		4.8125	0.000382272		4.8125	0.817483		4.8125	0.980667		4.8125	0.947477		4.8125	0		4.8125	0		4.8125	0
4.8375	0		4.8375	0		4.8375	0.000573408		4.8375	0.732396		4.8375	0.905231		4.8375	0.846481		4.8375	0		4.8375	0		4.8375	0
4.8625	0.000371673		4.8625	0.00075497		4.8625	0.000573408		4.8625	0.668485		4.8625	0.858131		4.8625	0.788526		4.8625	0		4.8625	0		4.8625	0
4.8875	0		4.8875	0.000377485		4.8875	0.000382272		4.8875	0.600378		4.8875	0.707259		4.8875	0.706785		4.8875	0		4.8875	0		4.8875	0
4.9125	0.000371673		4.9125	0.000377485		4.9125	0.000764544		4.9125	0.528264		4.9125	0.629759		4.9125	0.61183		4.9125	0		4.9125	0		4.9125	0
4.9375	0.000185836		4.9375	0.000377485		4.9375	0.000382272		4.9375	0.458248		4.9375	0.525237		4.9375	0.511777		4.9375	0		4.9375	0		4.9375	0
4.9625	0.000185836		4.9625	0.000566227		4.9625	0.000573408		4.9625	0.400633		4.9625	0.422216		4.9625	0.41871		4.9625	0		4.9625	0		4.9625	0
4.9875	0		4.9875	0.000188742		4.9875	0.000573408		4.9875	0.327184		4.9875	0.358977		4.9875	0.330362		4.9875	0		4.9875	0		4.9875	0
5.0125	0.000185836		5.0125	0.000188742		5.0125	0.000382272		5.0125	0.281588		5.0125	0.309813		5.0125	0.294683		5.0125	0		5.0125	0		5.0125	0
5.0375	0		5.0375	0.000188742		5.0375	0.000573408		5.0375	0.238472		5.0375	0.258584		5.0375	0.242391		5.0375	0		5.0375	0		5.0375	0
5.0625	0.000371673		5.0625	0		5.0625	0.000382272		5.0625	0.195547		5.0625	0.203414		5.0625	0.212187		5.0625	0		5.0625	0		5.0625	0
5.0875	0.000185836		5.0875	0.000188742		5.0875	0.000382272		5.0875	0.170555		5.0875	0.169637		5.0875	0.170844		5.0875	0		5.0875	0		5.0875	0
5.1125	0.000371673		5.1125	0		5.1125	0.000382272		5.1125	0.149379		5.1125	0.143366		5.1125	0.147624		5.1125	0		5.1125	0		5.1125	0
5.1375	0.000185836		5.1375	0.000188742		5.1375	0		5.1375	0.121525		5.1375	0.119722		5.1375	0.115532		5.1375	0		5.1375	0		5.1375	0
5.1625	0		5.1625	0		5.1625	0.000382272		5.1625	0.110842		5.1625	0.106398		5.1625	0.101374		5.1625	0		5.1625	0		5.1625	0
5.1875	0		5.1875	0		5.1875	0.000191136		5.1875	0.101112		5.1875	0.0902604		5.1875	0.0868379		5.1875	0		5.1875	0		5.1875	0
5.2125	0		5.2125	0.000188742		5.2125	0.000382272		5.2125	0.0732587		5.2125	0.0720582		5.2125	0.0698479		5.2125	0		5.2125	0		5.2125	0
5.2375	0		5.2375	0		5.2375	0.000191136		5.2375	0.0698247		5.2375	0.061925		5.2375	0.0590875		5.2375	0		5.2375	0		5.2375	0
5.2625	0		5.2625	0.000188742		5.2625	0		5.2625	0.0558979		5.2625	0.0517918		5.2625	0.0494599		5.2625	0		5.2625	0		5.2625	0
5.2875	0		5.2875	0		5.2875	0.000191136		5.2875	0.0496022		5.2875	0.0394068		5.2875	0.0436077		5.2875	0		5.2875	0		5.2875	0
5.3125	0		5.3125	0		5.3125	0		5.3125	0.0389187		5.3125	0.0392192		5.3125	0.0351127		5.3125	0		5.3125	0		5.3125	0
5.3375	0		5.3375	0		5.3375	0		5.3375	0.0322414		5.3375	0.028523		5.3375	0.0201993		5.3375	0		5.3375	0		5.3375	0
5.3625	0		5.3625	0		5.3625	0		5.3625	0.0255642		5.3625	0.0257083		5.3625	0.0177451		5.3625	0		5.3625	0		5.3625	0
5.3875	0		5.3875	0		5.3875	0		5.3875	0.0181239		5.3875	0.0180146		5.3875	0.0160461		5.3875	0		5.3875	0		5.3875	0
5.4125	0		5.4125	0		5.4125	0		5.4125	0.0164069		5.4125	0.0136986		5.4125	0.011893		5.4125	0		5.4125	0		5.4125	0
5.4375	0		5.4375	0		5.4375	0		5.4375	0.0139268		5.4375	0.0127603		5.4375	0.0094389		5.4375	0		5.4375	0		5.4375	0
5.4625	0		5.4625	0		5.4625	0		5.4625	0.00934811		5.4625	0.00938258		5.4625	0.0077399		5.4625	0		5.4625	0		5.4625	0
5.4875	0		5.4875	0		5.4875	0		5.4875	0.00610489		5.4875	0.00431599		5.4875	0.00660723		5.4875	0		5.4875	0		5.4875	0
5.5125	0		5.5125	0		5.5125	0		5.5125	0.00419711		5.5125	0.00713076		5.5125	0.00585212		5.5125	0		5.5125	0		5.5125	0
5.5375	0		5.5375	0		5.5375	0		5.5375	0.00534178		5.5375	0.00281477		5.5375	0.00358678		5.5375	0		5.5375	0		5.5375	0
5.5625	0		5.5625	0		5.5625	0		5.5625	0.00267089		5.5625	0.00356538		5.5625	0.00151022		5.5625	0		5.5625	0		5.5625	0
5.5875	0		5.5875	0		5.5875	0		5.5875	0.00267089		5.5875	0.00131356		5.5875	0.00226534		5.5875	0		5.5875	0		5.5875	0
5.6125	0		5.6125	0		5.6125	0		5.6125	0.00209856		5.6125	0.00225182		5.6125	0.000755112		5.6125	0		5.6125	0		5.6125	0
5.6375	0		5.6375	0		5.6375	0		5.6375	0.000572333		5.6375	0.000562955		5.6375	0.000377556		5.6375	0		5.6375	0		5.6375	0
5.6625	0		5.6625	0		5.6625	0		5.6625	0.000381556		5.6625	0.000750606		5.6625	0		5.6625	0		5.6625	0		5.6625	0
5.6875	0		5.6875	0		5.6875	0		5.6875	0		5.6875	0.00112591		5.6875	0.00132145		5.6875	0		5.6875	0		5.6875	0
5.7125	0		5.7125	0		5.7125	0		5.7125	0.000190778		5.7125	0.000375303		5.7125	0.000377556		5.7125	0		5.7125	0		5.7125	0
5.7375	0		5.7375	0		5.7375	0		5.7375	0.000190778		5.7375	0.000375303		5.7375	0.000377556		5.7375	0		5.7375	0		5.7375	0
5.7625	0		5.7625	0		5.7625	0		5.7625	0		5.7625	0		5.7625	0		5.7625	0		5.7625	0		5.7625	0
5.7875	0		5.7875	0		5.7875	0		5.7875	0.000190778		5.7875	0		5.7875	0		5.7875	0		5.7875	0		5.7875	0
5.8125	0		5.8125	0		5.8125	0		5.8125	0		5.8125	0		5.8125	0		5.8125	0		5.8125	0		5.8125	0
5.8375	0		5.8375	0		5.8375	0		5.8375	0		5.8375	0		5.8375	0		5.8375	0		5.8375	0		5.8375	0
5.8625	0		5.8625	0		5.8625	0		5.8625	0		5.8625	0		5.8625	0		5.8625	0		5.8625	0		5.8625	0
5.8875	0		5.8875	0		5.8875	0		5.8875	0		5.8875	0		5.8875	0		5.8875	0		5.8875	0		5.8875	0
5.9125	0		5.9125	0		5.9125	0		5.9125	0		5.9125	0		5.9125	0		5.9125	0		5.9125	0		5.9125	0
5.9375	0		5.9375	0		5.9375	0		5.9375	0		5.9375	0		5.9375	0		5.9375	0		5.9375	0		5.9375	0
5.9625	0		5.9625	0		5.9625	0		5.9625	0		5.9625	0		5.9625	0		5.9625	0		5.9625	0		5.9625	0
5.9875	0		5.9875	0		5.9875	0		5.9875	0		5.9875	0		5.9875	0		5.9875	0		5.9875	0		5.9875	0

## Sheet: Fig1f
Figure 1f - Flow Cytometry Data DmREDawn
DmREDawn Dark #1			DmREDawn Dark #2			DmREDawn Dark #3			DmREDawn Light #1			DmREDawn Light #2			DmREDawn Light #3			MCS control #1			MCS control #2			MCS control #3
log10 DsRed Fluo. (arb. units)	Counts		log10 DsRed Fluo. (arb. units)	Counts		log10 DsRed Fluo. (arb. units)	Counts		log10 DsRed Fluo. (arb. units)	Counts		log10 DsRed Fluo. (arb. units)	Counts		log10 DsRed Fluo. (arb. units)	Counts		log10 DsRed Fluo. (arb. units)	Counts		log10 DsRed Fluo. (arb. units)	Counts		log10 DsRed Fluo. (arb. units)	Counts
0.0125	0		0.0125	0		0.0125	0		0.0125	0		0.0125	0		0.0125	0		0.0125	0.0135111		0.0125	0.0152601		0.0125	0.0111297
0.0375	0		0.0375	0		0.0375	0		0.0375	0		0.0375	0		0.0375	0		0.0375	0		0.0375	0		0.0375	0
0.0625	0		0.0625	0		0.0625	0		0.0625	0		0.0625	0		0.0625	0		0.0625	0		0.0625	0		0.0625	0
0.0875	0		0.0875	0		0.0875	0		0.0875	0		0.0875	0		0.0875	0		0.0875	0		0.0875	0		0.0875	0
0.1125	0		0.1125	0		0.1125	0		0.1125	0		0.1125	0		0.1125	0		0.1125	0		0.1125	0		0.1125	0
0.1375	0		0.1375	0		0.1375	0		0.1375	0		0.1375	0		0.1375	0		0.1375	0		0.1375	0		0.1375	0
0.1625	0		0.1625	0		0.1625	0		0.1625	0		0.1625	0		0.1625	0		0.1625	0		0.1625	0		0.1625	0
0.1875	0		0.1875	0		0.1875	0		0.1875	0		0.1875	0		0.1875	0		0.1875	0		0.1875	0		0.1875	0
0.2125	0		0.2125	0		0.2125	0		0.2125	0		0.2125	0		0.2125	0		0.2125	0		0.2125	0		0.2125	0
0.2375	0		0.2375	0		0.2375	0		0.2375	0		0.2375	0		0.2375	0		0.2375	0		0.2375	0		0.2375	0
0.2625	0		0.2625	0		0.2625	0		0.2625	0		0.2625	0		0.2625	0		0.2625	0		0.2625	0		0.2625	0
0.2875	0		0.2875	0		0.2875	0		0.2875	0		0.2875	0		0.2875	0		0.2875	0		0.2875	0		0.2875	0
0.3125	0		0.3125	0		0.3125	0		0.3125	0		0.3125	0		0.3125	0		0.3125	0.0205521		0.3125	0.0173849		0.3125	0.0191892
0.3375	0		0.3375	0		0.3375	0		0.3375	0		0.3375	0		0.3375	0		0.3375	0		0.3375	0		0.3375	0
0.3625	0		0.3625	0		0.3625	0		0.3625	0		0.3625	0		0.3625	0		0.3625	0		0.3625	0		0.3625	0
0.3875	0		0.3875	0		0.3875	0		0.3875	0		0.3875	0		0.3875	0		0.3875	0		0.3875	0		0.3875	0
0.4125	0		0.4125	0		0.4125	0		0.4125	0		0.4125	0		0.4125	0		0.4125	0		0.4125	0		0.4125	0
0.4375	0		0.4375	0		0.4375	0		0.4375	0		0.4375	0		0.4375	0		0.4375	0		0.4375	0		0.4375	0
0.4625	0		0.4625	0		0.4625	0		0.4625	0		0.4625	0		0.4625	0		0.4625	0		0.4625	0		0.4625	0
0.4875	0		0.4875	0.00038294		0.4875	0		0.4875	0		0.4875	0		0.4875	0		0.4875	0.0239775		0.4875	0.0181576		0.4875	0.0178459
0.5125	0		0.5125	0		0.5125	0		0.5125	0		0.5125	0		0.5125	0		0.5125	0		0.5125	0		0.5125	0
0.5375	0		0.5375	0		0.5375	0		0.5375	0		0.5375	0		0.5375	0		0.5375	0		0.5375	0		0.5375	0
0.5625	0		0.5625	0		0.5625	0		0.5625	0		0.5625	0		0.5625	0		0.5625	0		0.5625	0		0.5625	0
0.5875	0		0.5875	0		0.5875	0		0.5875	0		0.5875	0		0.5875	0		0.5875	0		0.5875	0		0.5875	0
0.6125	0		0.6125	0.00038294		0.6125	0		0.6125	0		0.6125	0		0.6125	0.000193621		0.6125	0.0294961		0.6125	0.0243389		0.6125	0.0199567
0.6375	0		0.6375	0		0.6375	0		0.6375	0		0.6375	0		0.6375	0		0.6375	0		0.6375	0		0.6375	0
0.6625	0		0.6625	0		0.6625	0		0.6625	0		0.6625	0		0.6625	0		0.6625	0		0.6625	0		0.6625	0
0.6875	0.000382241		0.6875	0.00038294		0.6875	0		0.6875	0		0.6875	0		0.6875	0		0.6875	0.0340633		0.6875	0.0282022		0.6875	0.0218756
0.7125	0		0.7125	0		0.7125	0		0.7125	0		0.7125	0		0.7125	0		0.7125	0		0.7125	0		0.7125	0
0.7375	0		0.7375	0		0.7375	0		0.7375	0		0.7375	0		0.7375	0		0.7375	0		0.7375	0		0.7375	0
0.7625	0		0.7625	0		0.7625	0		0.7625	0		0.7625	0		0.7625	0		0.7625	0		0.7625	0		0.7625	0
0.7875	0.000382241		0.7875	0.00019147		0.7875	0		0.7875	0		0.7875	0		0.7875	0		0.7875	0.0334924		0.7875	0.0301339		0.7875	0.0282081
0.8125	0		0.8125	0		0.8125	0		0.8125	0		0.8125	0		0.8125	0		0.8125	0		0.8125	0		0.8125	0
0.8375	0		0.8375	0.00057441		0.8375	0		0.8375	0		0.8375	0		0.8375	0		0.8375	0.0418655		0.8375	0.0365083		0.8375	0.0308946
0.8625	0		0.8625	0		0.8625	0		0.8625	0		0.8625	0		0.8625	0		0.8625	0		0.8625	0		0.8625	0
0.8875	0		0.8875	0		0.8875	0		0.8875	0		0.8875	0		0.8875	0		0.8875	0		0.8875	0		0.8875	0
0.9125	0		0.9125	0.00038294		0.9125	0		0.9125	0		0.9125	0		0.9125	0		0.9125	0.0471938		0.9125	0.0405648		0.9125	0.0349243
0.9375	0		0.9375	0		0.9375	0		0.9375	0		0.9375	0		0.9375	0		0.9375	0		0.9375	0		0.9375	0
0.9625	0		0.9625	0.00134029		0.9625	0		0.9625	0		0.9625	0.00019244		0.9625	0		0.9625	0.0523319		0.9625	0.0426896		0.9625	0.0347324
0.9875	0		0.9875	0		0.9875	0		0.9875	0		0.9875	0		0.9875	0		0.9875	0		0.9875	0		0.9875	0
1.0125	0.000382241		1.0125	0.00038294		1.0125	0		1.0125	0		1.0125	0.00019244		1.0125	0		1.0125	0.0584214		1.0125	0.0509958		1.0125	0.0402972
1.0375	0.000382241		1.0375	0.00057441		1.0375	0		1.0375	0		1.0375	0		1.0375	0		1.0375	0.0704101		1.0375	0.0523479		1.0375	0.0422162
1.0625	0		1.0625	0		1.0625	0		1.0625	0		1.0625	0		1.0625	0		1.0625	0		1.0625	0		1.0625	0
1.0875	0.000191121		1.0875	0.00038294		1.0875	0		1.0875	0		1.0875	0		1.0875	0.000193621		1.0875	0.0732646		1.0875	0.0606541		1.0875	0.0498918
1.1125	0.000382241		1.1125	0.00038294		1.1125	0		1.1125	0		1.1125	0		1.1125	0		1.1125	0.0770706		1.1125	0.0649037		1.1125	0.0569918
1.1375	0.000191121		1.1375	0.00057441		1.1375	0		1.1375	0		1.1375	0		1.1375	0		1.1375	0.0844922		1.1375	0.068767		1.1375	0.0502756
1.1625	0		1.1625	0		1.1625	0		1.1625	0		1.1625	0		1.1625	0		1.1625	0		1.1625	0		1.1625	0
1.1875	0.000191121		1.1875	0.00057441		1.1875	0		1.1875	0		1.1875	0		1.1875	0		1.1875	0.0930556		1.1875	0.0799706		1.1875	0.0683134
1.2125	0.000382241		1.2125	0.00095735		1.2125	0.000189881		1.2125	0		1.2125	0		1.2125	0		1.2125	0.0943876		1.2125	0.0847998		1.2125	0.065435
1.2375	0.000191121		1.2375	0.00076588		1.2375	0		1.2375	0		1.2375	0		1.2375	0		1.2375	0.0884884		1.2375	0.0805501		1.2375	0.0704242
1.2625	0		1.2625	0.00095735		1.2625	0		1.2625	0		1.2625	0.00019244		1.2625	0		1.2625	0.099716		1.2625	0.0919469		1.2625	0.0754134
1.2875	0.000382241		1.2875	0.00038294		1.2875	0.000189881		1.2875	0		1.2875	0.00019244		1.2875	0		1.2875	0.107899		1.2875	0.0927196		1.2875	0.0769485
1.3125	0		1.3125	0.0019147		1.3125	0		1.3125	0		1.3125	0.00019244		1.3125	0		1.3125	0.227215		1.3125	0.208233		1.3125	0.172127
1.3375	0.000191121		1.3375	0.00153176		1.3375	0		1.3375	0		1.3375	0.00038488		1.3375	0.000193621		1.3375	0.124645		1.3375	0.110684		1.3375	0.0899972
1.3625	0.000191121		1.3625	0.00095735		1.3625	0		1.3625	0		1.3625	0		1.3625	0		1.3625	0.126167		1.3625	0.125751		1.3625	0.101319
1.3875	0.00114672		1.3875	0.00095735		1.3875	0.000189881		1.3875	0		1.3875	0.00057732		1.3875	0		1.3875	0.270603		1.3875	0.240298		1.3875	0.212616
1.4125	0.000764482		1.4125	0.00095735		1.4125	0		1.4125	0		1.4125	0		1.4125	0		1.4125	0.135492		1.4125	0.13792		1.4125	0.102854
1.4375	0.000955603		1.4375	0.00287205		1.4375	0.000379762		1.4375	0.000189432		1.4375	0.00076976		1.4375	0.000193621		1.4375	0.309043		1.4375	0.267535		1.4375	0.239481
1.4625	0.000191121		1.4625	0.00172323		1.4625	0.000379762		1.4625	0		1.4625	0		1.4625	0		1.4625	0.16594		1.4625	0.143329		1.4625	0.122043
1.4875	0.00114672		1.4875	0.00306352		1.4875	0.000569644		1.4875	0.000189432		1.4875	0.00038488		1.4875	0		1.4875	0.318749		1.4875	0.298634		1.4875	0.257902
1.5125	0.000573362		1.5125	0.00478675		1.5125	0.000189881		1.5125	0		1.5125	0.00038488		1.5125	0		1.5125	0.348245		1.5125	0.322973		1.5125	0.277091
1.5375	0.00152896		1.5375	0.00210617		1.5375	0.000379762		1.5375	0		1.5375	0.00038488		1.5375	0		1.5375	0.353763		1.5375	0.325871		1.5375	0.296089
1.5625	0.00133784		1.5625	0.00516969		1.5625	0.000189881		1.5625	0		1.5625	0.0009622		1.5625	0		1.5625	0.376599		1.5625	0.345767		1.5625	0.308178
1.5875	0.00114672		1.5875	0.00325499		1.5875	0.000189881		1.5875	0		1.5875	0.00038488		1.5875	0		1.5875	0.38345		1.5875	0.356391		1.5875	0.320651
1.6125	0.00267569		1.6125	0.00325499		1.6125	0		1.6125	0.000189432		1.6125	0.00038488		1.6125	0.000387242		1.6125	0.621702		1.6125	0.565396		1.6125	0.498726
1.6375	0.000573362		1.6375	0.00402087		1.6375	0.000189881		1.6375	0		1.6375	0.00115464		1.6375	0		1.6375	0.427979		1.6375	0.40333		1.6375	0.349627
1.6625	0.00191121		1.6625	0.00555263		1.6625	0		1.6625	0.000189432		1.6625	0.00076976		1.6625	0.000387242		1.6625	0.64549		1.6625	0.608279		1.6625	0.551113
1.6875	0.00210233		1.6875	0.00440381		1.6875	0.000189881		1.6875	0.000189432		1.6875	0.00038488		1.6875	0.000193621		1.6875	0.685072		1.6875	0.634356		1.6875	0.569342
1.7125	0.00191121		1.7125	0.00612704		1.7125	0.000759525		1.7125	0.000568295		1.7125	0.00153952		1.7125	0.000193621		1.7125	0.701437		1.7125	0.663525		1.7125	0.591794
1.7375	0.00152896		1.7375	0.00612704		1.7375	0.000759525		1.7375	0.000189432		1.7375	0.00115464		1.7375	0		1.7375	0.687355		1.7375	0.684966		1.7375	0.600621
1.7625	0.00133784		1.7625	0.00650998		1.7625	0.000759525		1.7625	0.000189432		1.7625	0.0019244		1.7625	0		1.7625	0.717613		1.7625	0.682648		1.7625	0.607721
1.7875	0.00305793		1.7875	0.00919056		1.7875	0.000759525		1.7875	0.000189432		1.7875	0.00211684		1.7875	0.000193621		1.7875	0.947873		1.7875	0.93357		1.7875	0.823407
1.8125	0.00210233		1.8125	0.00708439		1.8125	0.000379762		1.8125	0.000189432		1.8125	0.00134708		1.8125	0.000193621		1.8125	0.714948		1.8125	0.706021		1.8125	0.673923
1.8375	0.00382241		1.8375	0.00938203		1.8375	0.00132917		1.8375	0		1.8375	0.0019244		1.8375	0		1.8375	0.988216		1.8375	0.919083		1.8375	0.878096
1.8625	0.00382241		1.8625	0.00995644		1.8625	0.00189881		1.8625	0.000378863		1.8625	0.00134708		1.8625	0.000580863		1.8625	0.962716		1.8625	0.950762		1.8625	0.87138
1.8875	0.0064981		1.8875	0.012637		1.8875	0.000189881		1.8875	0.000189432		1.8875	0.00211684		1.8875	0		1.8875	1.21752		1.8875	1.18797		1.8875	1.08745
1.9125	0.00382241		1.9125	0.00899909		1.9125	0.00113929		1.9125	0.000189432		1.9125	0.00365636		1.9125	0.000387242		1.9125	1.21105		1.9125	1.16266		1.9125	1.10299
1.9375	0.00458689		1.9375	0.0111053		1.9375	0.00189881		1.9375	0.000189432		1.9375	0.00211684		1.9375	0.000193621		1.9375	1.17204		1.9375	1.1702		1.9375	1.09378
1.9625	0.00458689		1.9625	0.0135944		1.9625	0.00208869		1.9625	0.000568295		1.9625	0.0028866		1.9625	0		1.9625	1.16595		1.9625	1.13562		1.9625	1.0627
1.9875	0.00382241		1.9875	0.0109138		1.9875	0.00113929		1.9875	0.000378863		1.9875	0.00115464		1.9875	0		1.9875	1.13513		1.9875	1.11399		1.9875	1.05022
2.0125	0.00611586		2.0125	0.0143603		2.0125	0.00132917		2.0125	0.000568295		2.0125	0.00404124		2.0125	0.000193621		2.0125	1.31096		2.0125	1.26041		2.0125	1.27953
2.0375	0.00726258		2.0375	0.016275		2.0375	0.00208869		2.0375	0		2.0375	0.00327148		2.0375	0.000387242		2.0375	1.48014		2.0375	1.43097		2.0375	1.38047
2.0625	0.00420465		2.0625	0.0155091		2.0625	0.00246846		2.0625	0.000189432		2.0625	0.00327148		2.0625	0.000387242		2.0625	1.16957		2.0625	1.17368		2.0625	1.16593
2.0875	0.00802706		2.0875	0.0160835		2.0875	0.00341786		2.0875	0.000568295		2.0875	0.0028866		2.0875	0.000387242		2.0875	1.32485		2.0875	1.31102		2.0875	1.29181
2.1125	0.00611586		2.1125	0.0183811		2.1125	0.00246846		2.1125	0.000947158		2.1125	0.00558076		2.1125	0.000387242		2.1125	1.39907		2.1125	1.44121		2.1125	1.43477
2.1375	0.00879154		2.1375	0.0168494		2.1375	0.00265834		2.1375	0.000378863		2.1375	0.00442612		2.1375	0.000193621		2.1375	1.32657		2.1375	1.34115		2.1375	1.35571
2.1625	0.00802706		2.1625	0.0227849		2.1625	0.00284822		2.1625	0.000757726		2.1625	0.00500344		2.1625	0.000387242		2.1625	1.21143		2.1625	1.20845		2.1625	1.23597
2.1875	0.0107028		2.1875	0.0193385		2.1875	0.00455715		2.1875	0		2.1875	0.00500344		2.1875	0.000193621		2.1875	1.24892		2.1875	1.27045		2.1875	1.32943
2.2125	0.0107028		2.2125	0.0193385		2.2125	0.00341786		2.2125	0.000757726		2.2125	0.00461856		2.2125	0.000387242		2.2125	1.12466		2.2125	1.17928		2.2125	1.23808
2.2375	0.0128051		2.2375	0.0222105		2.2375	0.00341786		2.2375	0.000378863		2.2375	0.00538832		2.2375	0.000968106		2.2375	1.15016		2.2375	1.16865		2.2375	1.28759
2.2625	0.0124228		2.2625	0.0229764		2.2625	0.00474703		2.2625	0.000947158		2.2625	0.00442612		2.2625	0.000387242		2.2625	1.13988		2.2625	1.19666		2.2625	1.28164
2.2875	0.0196854		2.2875	0.0266143		2.2875	0.00360774		2.2875	0.000947158		2.2875	0.00731272		2.2875	0.000968106		2.2875	0.991831		2.2875	1.09409		2.2875	1.14655
2.3125	0.0193032		2.3125	0.0277632		2.3125	0.00341786		2.3125	0.00132602		2.3125	0.00442612		2.3125	0.000387242		2.3125	0.970708		2.3125	1.04657		2.3125	1.14118
2.3375	0.0296237		2.3375	0.0294864		2.3375	0.00550656		2.3375	0.000947158		2.3375	0.00654296		2.3375	0.000774485		2.3375	0.85044		2.3375	0.89938		2.3375	1.02796
2.3625	0.0376507		2.3625	0.0352305		2.3625	0.00626608		2.3625	0.00113659		2.3625	0.00500344		2.3625	0.000387242		2.3625	0.865093		2.3625	0.936661		2.3625	1.03276
2.3875	0.0487357		2.3875	0.0440381		2.3875	0.00702561		2.3875	0.000757726		2.3875	0.00635052		2.3875	0.00116173		2.3875	0.75434		2.3875	0.801638		2.3875	0.900931
2.4125	0.0630698		2.4125	0.0472931		2.4125	0.0102536		2.4125	0.000757726		2.4125	0.00519588		2.4125	0.000774485		2.4125	0.673463		2.4125	0.722054		2.4125	0.831274
2.4375	0.0775949		2.4375	0.0526543		2.4375	0.0110131		2.4375	0.000757726		2.4375	0.00365636		2.4375	0.000387242		2.4375	0.54977		2.4375	0.602291		2.4375	0.719594
2.4625	0.0894444		2.4625	0.0735245		2.4625	0.0153804		2.4625	0.000947158		2.4625	0.00904468		2.4625	0.000193621		2.4625	0.51114		2.4625	0.565203		2.4625	0.670853
2.4875	0.123846		2.4875	0.0938203		2.4875	0.0170893		2.4875	0.000757726		2.4875	0.00789004		2.4875	0.000580863		2.4875	0.425125		2.4875	0.483494		2.4875	0.591794
2.5125	0.13474		2.5125	0.102628		2.5125	0.0184185		2.5125	0.000757726		2.5125	0.00538832		2.5125	0.000580863		2.5125	0.33264		2.5125	0.379764		2.5125	0.475124
2.5375	0.200677		2.5375	0.143985		2.5375	0.0258238		2.5375	0.000947158		2.5375	0.00615808		2.5375	0.000580863		2.5375	0.275932		2.5375	0.322973		2.5375	0.399135
2.5625	0.241003		2.5625	0.181514		2.5625	0.0324697		2.5625	0.000757726		2.5625	0.0057732		2.5625	0.000387242		2.5625	0.20457		2.5625	0.230254		2.5625	0.307794
2.5875	0.30522		2.5875	0.219425		2.5875	0.044812		2.5875	0.00132602		2.5875	0.00615808		2.5875	0.000580863		2.5875	0.151096		2.5875	0.183314		2.5875	0.247924
2.6125	0.367143		2.6125	0.278397		2.6125	0.0546858		2.6125	0.00132602		2.6125	0.0057732		2.6125	0.000968106		2.6125	0.09591		2.6125	0.13116		2.6125	0.164067
2.6375	0.451427		2.6375	0.34905		2.6375	0.0810793		2.6375	0.00113659		2.6375	0.0038488		2.6375	0.000193621		2.6375	0.0690781		2.6375	0.0865383		2.6375	0.11974
2.6625	0.534564		2.6625	0.429276		2.6625	0.103865		2.6625	0.00132602		2.6625	0.0076976		2.6625	0.00135535		2.6625	0.0441491		2.6625	0.0560181		2.6625	0.0805945
2.6875	0.618466		2.6875	0.514671		2.6875	0.129309		2.6875	0.00170488		2.6875	0.00750516		2.6875	0.000774485		2.6875	0.0253096		2.6875	0.0374742		2.6875	0.0500837
2.7125	0.675229		2.7125	0.62917		2.7125	0.180767		2.7125	0.00132602		2.7125	0.00846736		2.7125	0.000968106		2.7125	0.0169365		2.7125	0.0227936		2.7125	0.0320459
2.7375	0.758749		2.7375	0.745393		2.7375	0.247985		2.7375	0.00208375		2.7375	0.0117388		2.7375	0.000387242		2.7375	0.00666042		2.7375	0.0125558		2.7375	0.0205324
2.7625	0.824494		2.7625	0.825236		2.7625	0.312545		2.7625	0.00208375		2.7625	0.00981444		2.7625	0.000968106		2.7625	0.00589923		2.7625	0.00598814		2.7625	0.012473
2.7875	0.887755		2.7875	0.917524		2.7875	0.404257		2.7875	0.00284147		2.7875	0.0140481		2.7875	0.000580863		2.7875	0.00418655		2.7875	0.00386332		2.7875	0.00498918
2.8125	0.953883		2.8125	1.02475		2.8125	0.505654		2.8125	0.00322034		2.8125	0.0180894		2.8125	0.000968106		2.8125	0.00209327		2.8125	0.00270432		2.8125	0.00518107
2.8375	0.954456		2.8375	1.06151		2.8375	0.649963		2.8375	0.00208375		2.8375	0.019244		2.8375	0.000774485		2.8375	0.000190298		2.8375	0.00173849		2.8375	0.00402972
2.8625	0.969937		2.8625	1.12699		2.8625	0.798451		2.8625	0.00397806		2.8625	0.0207835		2.8625	0.00135535		2.8625	0.000380595		2.8625	0.000579497		2.8625	0.000959458
2.8875	0.975861		2.8875	1.19477		2.8875	0.992509		2.8875	0.0035992		2.8875	0.0225155		2.8875	0.000193621		2.8875	0.000570893		2.8875	0.00115899		2.8875	0.000959458
2.9125	0.970701		2.9125	1.18788		2.9125	1.11916		2.9125	0.00568295		2.9125	0.0244399		2.9125	0.000774485		2.9125	0.000190298		2.9125	0		2.9125	0.000767566
2.9375	0.938211		2.9375	1.12565		2.9375	1.23727		2.9375	0.0071984		2.9375	0.0219382		2.9375	0.000968106		2.9375	0		2.9375	0.000193166		2.9375	0.000959458
2.9625	0.882212		2.9625	1.1157		2.9625	1.39449		2.9625	0.00530409		2.9625	0.0215533		2.9625	0.000580863		2.9625	0.000190298		2.9625	0.000193166		2.9625	0.000191892
2.9875	0.829845		2.9875	1.02283		2.9875	1.41898		2.9875	0.00644067		2.9875	0.0259794		2.9875	0.000968106		2.9875	0		2.9875	0		2.9875	0
3.0125	0.768113		3.0125	0.954287		3.0125	1.49361		3.0125	0.0035992		3.0125	0.0221306		3.0125	0.00116173		3.0125	0		3.0125	0.000193166		3.0125	0.000191892
3.0375	0.716702		3.0375	0.927481		3.0375	1.43683		3.0375	0.00435693		3.0375	0.0242474		3.0375	0.000968106		3.0375	0		3.0375	0		3.0375	0.000191892
3.0625	0.66185		3.0625	0.802068		3.0625	1.35841		3.0625	0.00397806		3.0625	0.0225155		3.0625	0.000580863		3.0625	0		3.0625	0		3.0625	0
3.0875	0.643694		3.0875	0.740797		3.0875	1.2855		3.0875	0.00492522		3.0875	0.0267492		3.0875	0.000387242		3.0875	0		3.0875	0.000193166		3.0875	0
3.1125	0.613306		3.1125	0.660763		3.1125	1.18049		3.1125	0.00549352		3.1125	0.020976		3.1125	0.000968106		3.1125	0		3.1125	0		3.1125	0
3.1375	0.555396		3.1375	0.604662		3.1375	1.06125		3.1375	0.00530409		3.1375	0.0207835		3.1375	0.00116173		3.1375	0		3.1375	0.000193166		3.1375	0
3.1625	0.523097		3.1625	0.536116		3.1625	0.99118		3.1625	0.00492522		3.1625	0.020976		3.1625	0.000580863		3.1625	0		3.1625	0.000193166		3.1625	0
3.1875	0.48774		3.1875	0.469102		3.1875	0.89586		3.1875	0.00473579		3.1875	0.0173196		3.1875	0.000774485		3.1875	0.000190298		3.1875	0		3.1875	0
3.2125	0.460409		3.2125	0.460485		3.2125	0.840224		3.2125	0.00454636		3.2125	0.0198213		3.2125	0.00154897		3.2125	0		3.2125	0		3.2125	0
3.2375	0.442253		3.2375	0.420277		3.2375	0.790855		3.2375	0.00492522		3.2375	0.020976		3.2375	0.000387242		3.2375	0		3.2375	0		3.2375	0
3.2625	0.411291		3.2625	0.392131		3.2625	0.698953		3.2625	0.0077667		3.2625	0.0213608		3.2625	0.000580863		3.2625	0		3.2625	0		3.2625	0
3.2875	0.413394		3.2875	0.366091		3.2875	0.669711		3.2875	0.00530409		3.2875	0.0207835		3.2875	0.000580863		3.2875	0		3.2875	0		3.2875	0
3.3125	0.38033		3.3125	0.327222		3.3125	0.581416		3.3125	0.00530409		3.3125	0.0182818		3.3125	0.000387242		3.3125	0		3.3125	0		3.3125	0
3.3375	0.37689		3.3375	0.329328		3.3375	0.55958		3.3375	0.00568295		3.3375	0.0155876		3.3375	0.000968106		3.3375	0		3.3375	0		3.3375	0
3.3625	0.376125		3.3625	0.311522		3.3625	0.509072		3.3625	0.00700897		3.3625	0.0207835		3.3625	0.000580863		3.3625	0		3.3625	0		3.3625	0
3.3875	0.346119		3.3875	0.30348		3.3875	0.442423		3.3875	0.00530409		3.3875	0.0155876		3.3875	0.00135535		3.3875	0		3.3875	0		3.3875	0
3.4125	0.337901		3.4125	0.275142		3.4125	0.403118		3.4125	0.00871385		3.4125	0.0190516		3.4125	0.00174259		3.4125	0		3.4125	0		3.4125	0
3.4375	0.33943		3.4375	0.268058		3.4375	0.388307		3.4375	0.00549352		3.4375	0.0169347		3.4375	0.000580863		3.4375	0		3.4375	0		3.4375	0
3.4625	0.328345		3.4625	0.262122		3.4625	0.360774		3.4625	0.00625124		3.4625	0.0186667		3.4625	0.00174259		3.4625	0		3.4625	0		3.4625	0
3.4875	0.303691		3.4875	0.270164		3.4875	0.331153		3.4875	0.00625124		3.4875	0.0255945		3.4875	0.000774485		3.4875	0		3.4875	0		3.4875	0
3.5125	0.308086		3.5125	0.258485		3.5125	0.314253		3.5125	0.00568295		3.5125	0.0215533		3.5125	0.000774485		3.5125	0		3.5125	0		3.5125	0
3.5375	0.323567		3.5375	0.246039		3.5375	0.295645		3.5375	0.00852442		3.5375	0.0217457		3.5375	0.000580863		3.5375	0		3.5375	0		3.5375	0
3.5625	0.306366		3.5625	0.246422		3.5625	0.296215		3.5625	0.00492522		3.5625	0.0238626		3.5625	0.00154897		3.5625	0		3.5625	0		3.5625	0
3.5875	0.299486		3.5875	0.244316		3.5875	0.276657		3.5875	0.00985044		3.5875	0.024055		3.5875	0.00154897		3.5875	0		3.5875	0		3.5875	0
3.6125	0.281521		3.6125	0.240103		3.6125	0.281214		3.6125	0.00795613		3.6125	0.0207835		3.6125	0.00116173		3.6125	0		3.6125	0		3.6125	0
3.6375	0.302926		3.6375	0.250826		3.6375	0.27248		3.6375	0.0106082		3.6375	0.0259794		3.6375	0.00212983		3.6375	0		3.6375	0		3.6375	0
3.6625	0.290121		3.6625	0.230913		3.6625	0.257099		3.6625	0.0104187		3.6625	0.027134		3.6625	0.00193621		3.6625	0		3.6625	0		3.6625	0
3.6875	0.279227		3.6875	0.234168		3.6875	0.252352		3.6875	0.00928215		3.6875	0.0255945		3.6875	0.0027107		3.6875	0		3.6875	0		3.6875	0
3.7125	0.290312		3.7125	0.236848		3.7125	0.259378		3.7125	0.00966101		3.7125	0.0300206		3.7125	0.00309794		3.7125	0		3.7125	0		3.7125	0
3.7375	0.288592		3.7375	0.234551		3.7375	0.249314		3.7375	0.0128813		3.7375	0.0309828		3.7375	0.00290432		3.7375	0		3.7375	0		3.7375	0
3.7625	0.277889		3.7625	0.236274		3.7625	0.250833		3.7625	0.0130708		3.7625	0.031945		3.7625	0.00212983		3.7625	0		3.7625	0		3.7625	0
3.7875	0.278272		3.7875	0.234551		3.7875	0.257289		3.7875	0.0147757		3.7875	0.0346392		3.7875	0.00348518		3.7875	0		3.7875	0		3.7875	0
3.8125	0.286107		3.8125	0.23704		3.8125	0.249694		3.8125	0.0162911		3.8125	0.0304055		3.8125	0.0036788		3.8125	0		3.8125	0		3.8125	0
3.8375	0.285725		3.8375	0.232445		3.8375	0.258049		3.8375	0.0157228		3.8375	0.0373334		3.8375	0.00251707		3.8375	0		3.8375	0		3.8375	0
3.8625	0.291459		3.8625	0.236083		3.8625	0.237731		3.8625	0.0136391		3.8625	0.0379107		3.8625	0.00348518		3.8625	0		3.8625	0		3.8625	0
3.8875	0.299868		3.8875	0.222871		3.8875	0.273619		3.8875	0.0168594		3.8875	0.041567		3.8875	0.00542139		3.8875	0		3.8875	0		3.8875	0
3.9125	0.296619		3.9125	0.240103		3.9125	0.250263		3.9125	0.0204586		3.9125	0.0425292		3.9125	0.00561501		3.9125	0		3.9125	0		3.9125	0
3.9375	0.311526		3.9375	0.249868		3.9375	0.268682		3.9375	0.020648		3.9375	0.0425292		3.9375	0.00425967		3.9375	0		3.9375	0		3.9375	0
3.9625	0.309806		3.9625	0.244316		3.9625	0.276847		3.9625	0.0191326		3.9625	0.0483024		3.9625	0.00716398		3.9625	0		3.9625	0		3.9625	0
3.9875	0.317069		3.9875	0.253506		3.9875	0.284442		3.9875	0.0210269		3.9875	0.0525361		3.9875	0.00503415		3.9875	0		3.9875	0		3.9875	0
4.0125	0.318598		4.0125	0.255995		4.0125	0.283493		4.0125	0.0231107		4.0125	0.0519588		4.0125	0.00832571		4.0125	0		4.0125	0		4.0125	0
4.0375	0.331976		4.0375	0.274951		4.0375	0.290898		4.0375	0.0238684		4.0375	0.0596564		4.0375	0.0100683		4.0375	0		4.0375	0		4.0375	0
4.0625	0.348604		4.0625	0.268249		4.0625	0.295455		4.0625	0.0274676		4.0625	0.0581169		4.0625	0.0102619		4.0625	0		4.0625	0		4.0625	0
4.0875	0.354337		4.0875	0.294864		4.0875	0.313114		4.0875	0.027657		4.0875	0.0602337		4.0875	0.0145216		4.0875	0		4.0875	0		4.0875	0
4.1125	0.374596		4.1125	0.282418		4.1125	0.294316		4.1125	0.0348554		4.1125	0.0681238		4.1125	0.0131662		4.1125	0		4.1125	0		4.1125	0
4.1375	0.375552		4.1375	0.312096		4.1375	0.317861		4.1375	0.0376969		4.1375	0.0735121		4.1375	0.0162642		4.1375	0		4.1375	0		4.1375	0
4.1625	0.378801		4.1625	0.335264		4.1625	0.312355		4.1625	0.0407278		4.1625	0.0819794		4.1625	0.0147152		4.1625	0		4.1625	0		4.1625	0
4.1875	0.419892		4.1875	0.348092		4.1875	0.310836		4.1875	0.0439481		4.1875	0.0902544		4.1875	0.0156833		4.1875	0		4.1875	0		4.1875	0
4.2125	0.426008		4.2125	0.35173		4.2125	0.337419		4.2125	0.0500099		4.2125	0.0919863		4.2125	0.0174259		4.2125	0		4.2125	0		4.2125	0
4.2375	0.428683		4.2375	0.385238		4.2375	0.322988		4.2375	0.0585344		4.2375	0.108921		4.2375	0.0205238		4.2375	0		4.2375	0		4.2375	0
4.2625	0.460027		4.2625	0.392514		4.2625	0.318811		4.2625	0.0638385		4.2625	0.110076		4.2625	0.0263325		4.2625	0		4.2625	0		4.2625	0
4.2875	0.447031		4.2875	0.409554		4.2875	0.329064		4.2875	0.0657328		4.2875	0.117773		4.2875	0.0257516		4.2875	0		4.2875	0		4.2875	0
4.3125	0.476272		4.3125	0.44153		4.3125	0.330773		4.3125	0.0717946		4.3125	0.125086		4.3125	0.0303985		4.3125	0		4.3125	0		4.3125	0
4.3375	0.448369		4.3375	0.462974		4.3375	0.324697		4.3375	0.0825922		4.3375	0.134131		4.3375	0.031173		4.3375	0		4.3375	0		4.3375	0
4.3625	0.447795		4.3625	0.449189		4.3625	0.321849		4.3625	0.0844865		4.3625	0.154722		4.3625	0.0321411		4.3625	0		4.3625	0		4.3625	0
4.3875	0.443591		4.3875	0.45321		4.3875	0.326406		4.3875	0.0973678		4.3875	0.157031		4.3875	0.0387242		4.3875	0		4.3875	0		4.3875	0
4.4125	0.42983		4.4125	0.434828		4.4125	0.307608		4.4125	0.0967996		4.4125	0.179739		4.4125	0.0474372		4.4125	0		4.4125	0		4.4125	0
4.4375	0.419127		4.4375	0.440955		4.4375	0.295835		4.4375	0.105892		4.4375	0.187629		4.4375	0.0447265		4.4375	0		4.4375	0		4.4375	0
4.4625	0.381094		4.4625	0.427935		4.4625	0.276277		4.4625	0.125972		4.4625	0.195327		4.4625	0.0569246		4.4625	0		4.4625	0		4.4625	0
4.4875	0.351088		4.4875	0.405151		4.4875	0.273049		4.4875	0.134496		4.4875	0.207835		4.4875	0.0598289		4.4875	0		4.4875	0		4.4875	0
4.5125	0.324905		4.5125	0.371835		4.5125	0.2402		4.5125	0.140179		4.5125	0.228426		4.5125	0.0669929		4.5125	0		4.5125	0		4.5125	0
4.5375	0.286299		4.5375	0.339285		4.5375	0.228617		4.5375	0.157039		4.5375	0.234392		4.5375	0.0722207		4.5375	0		4.5375	0		4.5375	0
4.5625	0.260688		4.5625	0.327988		4.5625	0.194059		4.5625	0.154955		4.5625	0.259024		4.5625	0.0789974		4.5625	0		4.5625	0		4.5625	0
4.5875	0.229536		4.5875	0.284907		4.5875	0.196717		4.5875	0.187727		4.5875	0.260371		4.5875	0.0890657		4.5875	0		4.5875	0		4.5875	0
4.6125	0.197428		4.6125	0.260591		4.6125	0.157601		4.6125	0.193599		4.6125	0.28154		4.6125	0.0971978		4.6125	0		4.6125	0		4.6125	0
4.6375	0.173537		4.6375	0.21885		4.6375	0.138803		4.6375	0.216899		4.6375	0.297705		4.6375	0.117722		4.6375	0		4.6375	0		4.6375	0
4.6625	0.132447		4.6625	0.204873		4.6625	0.125891		4.6625	0.230349		4.6625	0.328303		4.6625	0.129339		4.6625	0		4.6625	0		4.6625	0
4.6875	0.120024		4.6875	0.165047		4.6875	0.0968394		4.6875	0.246451		4.6875	0.346969		4.6875	0.154122		4.6875	0		4.6875	0		4.6875	0
4.7125	0.102632		4.7125	0.148006		4.7125	0.0860162		4.7125	0.284526		4.7125	0.366021		4.7125	0.175808		4.7125	0		4.7125	0		4.7125	0
4.7375	0.0817996		4.7375	0.108563		4.7375	0.0736739		4.7375	0.3101		4.7375	0.391038		4.7375	0.207562		4.7375	0		4.7375	0		4.7375	0
4.7625	0.0714791		4.7625	0.092863		4.7625	0.0617114		4.7625	0.35992		4.7625	0.42587		4.7625	0.261969		4.7625	0		4.7625	0		4.7625	0
4.7875	0.0483535		4.7875	0.0775454		4.7875	0.0592429		4.7875	0.399701		4.7875	0.476674		4.7875	0.299532		4.7875	0		4.7875	0		4.7875	0
4.8125	0.0529404		4.8125	0.0790771		4.8125	0.0539263		4.8125	0.455015		4.8125	0.50631		4.8125	0.374851		4.8125	0		4.8125	0		4.8125	0
4.8375	0.0357395		4.8375	0.0597386		4.8375	0.0442423		4.8375	0.518285		4.8375	0.583671		4.8375	0.472436		4.8375	0		4.8375	0		4.8375	0
4.8625	0.0363129		4.8625	0.0507396		4.8625	0.0387358		4.8625	0.590648		4.8625	0.646406		4.8625	0.540203		4.8625	0		4.8625	0		4.8625	0
4.8875	0.026948		4.8875	0.0369537		4.8875	0.0360774		4.8875	0.676081		4.8875	0.721265		4.8875	0.6951		4.8875	0		4.8875	0		4.8875	0
4.9125	0.0214055		4.9125	0.0312096		4.9125	0.0341786		4.9125	0.789362		4.9125	0.785925		4.9125	0.8074		4.9125	0		4.9125	0		4.9125	0
4.9375	0.017392		4.9375	0.0258485		4.9375	0.0298114		4.9375	0.911734		4.9375	0.900427		4.9375	0.963846		4.9375	0		4.9375	0		4.9375	0
4.9625	0.0183476		4.9625	0.0222105		4.9625	0.0284822		4.9625	1.04585		4.9625	0.997416		4.9625	1.11216		4.9625	0		4.9625	0		4.9625	0
4.9875	0.014334		4.9875	0.0218276		4.9875	0.0273429		4.9875	1.20838		4.9875	1.12905		4.9875	1.26415		4.9875	0		4.9875	0		4.9875	0
5.0125	0.0131873		5.0125	0.0172323		5.0125	0.0258238		5.0125	1.42168		5.0125	1.27107		5.0125	1.41634		5.0125	0		5.0125	0		5.0125	0
5.0375	0.0152896		5.0375	0.015892		5.0375	0.0252542		5.0375	1.64919		5.0375	1.44253		5.0375	1.66708		5.0375	0		5.0375	0		5.0375	0
5.0625	0.0101294		5.0625	0.0124456		5.0625	0.0241149		5.0625	1.94319		5.0625	1.65383		5.0625	1.8851		5.0625	0		5.0625	0		5.0625	0
5.0875	0.0131873		5.0875	0.00899909		5.0875	0.0263935		5.0875	2.18244		5.0875	1.82452		5.0875	2.12248		5.0875	0		5.0875	0		5.0875	0
5.1125	0.00668922		5.1125	0.00899909		5.1125	0.0214566		5.1125	2.38608		5.1125	2.04006		5.1125	2.33081		5.1125	0		5.1125	0		5.1125	0
5.1375	0.0074537		5.1375	0.00919056		5.1375	0.023925		5.1375	2.53346		5.1375	2.13878		5.1375	2.49733		5.1375	0		5.1375	0		5.1375	0
5.1625	0.0064981		5.1625	0.00804174		5.1625	0.0210768		5.1625	2.5238		5.1625	2.15937		5.1625	2.58813		5.1625	0		5.1625	0		5.1625	0
5.1875	0.00764482		5.1875	0.00689292		5.1875	0.0174691		5.1875	2.42738		5.1875	2.06815		5.1875	2.53934		5.1875	0		5.1875	0		5.1875	0
5.2125	0.00726258		5.2125	0.00689292		5.2125	0.0206971		5.2125	2.23795		5.2125	1.89111		5.2125	2.36315		5.2125	0		5.2125	0		5.2125	0
5.2375	0.00458689		5.2375	0.00593557		5.2375	0.0193679		5.2375	1.98202		5.2375	1.74582		5.2375	2.14048		5.2375	0		5.2375	0		5.2375	0
5.2625	0.00344017		5.2625	0.0057441		5.2625	0.0186084		5.2625	1.74542		5.2625	1.55665		5.2625	1.89555		5.2625	0		5.2625	0		5.2625	0
5.2875	0.00477801		5.2875	0.00555263		5.2875	0.0155703		5.2875	1.43476		5.2875	1.37364		5.2875	1.66475		5.2875	0		5.2875	0		5.2875	0
5.3125	0.00458689		5.3125	0.00363793		5.3125	0.0153804		5.3125	1.25404		5.3125	1.18832		5.3125	1.43376		5.3125	0		5.3125	0		5.3125	0
5.3375	0.00210233		5.3375	0.00459528		5.3375	0.0113929		5.3375	0.966291		5.3375	0.996647		5.3375	1.25912		5.3375	0		5.3375	0		5.3375	0
5.3625	0.00344017		5.3625	0.0038294		5.3625	0.0117726		5.3625	0.774965		5.3625	0.797664		5.3625	1.06511		5.3625	0		5.3625	0		5.3625	0
5.3875	0.00324905		5.3875	0.00612704		5.3875	0.00854466		5.3875	0.560907		5.3875	0.610227		5.3875	0.845931		5.3875	0		5.3875	0		5.3875	0
5.4125	0.00286681		5.4125	0.00650998		5.4125	0.00721549		5.4125	0.37337		5.4125	0.414323		5.4125	0.598483		5.4125	0		5.4125	0		5.4125	0
5.4375	0.00420465		5.4375	0.00440381		5.4375	0.00645596		5.4375	0.252891		5.4375	0.285389		5.4375	0.385112		5.4375	0		5.4375	0		5.4375	0
5.4625	0.00344017		5.4625	0.00459528		5.4625	0.00474703		5.4625	0.14984		5.4625	0.178392		5.4625	0.227505		5.4625	0		5.4625	0		5.4625	0
5.4875	0.00324905		5.4875	0.00153176		5.4875	0.00512679		5.4875	0.0911166		5.4875	0.112385		5.4875	0.131662		5.4875	0		5.4875	0		5.4875	0
5.5125	0.00267569		5.5125	0.00306352		5.5125	0.00379762		5.5125	0.060997		5.5125	0.0715877		5.5125	0.0718334		5.5125	0		5.5125	0		5.5125	0
5.5375	0.00114672		5.5375	0.00172323		5.5375	0.00265834		5.5375	0.0371286		5.5375	0.0477251		5.5375	0.0501479		5.5375	0		5.5375	0		5.5375	0
5.5625	0.00152896		5.5625	0.00057441		5.5625	0.000949406		5.5625	0.0358026		5.5625	0.0298282		5.5625	0.0294304		5.5625	0		5.5625	0		5.5625	0
5.5875	0.000573362		5.5875	0.00057441		5.5875	0.00151905		5.5875	0.0231107		5.5875	0.0230928		5.5875	0.0234282		5.5875	0		5.5875	0		5.5875	0
5.6125	0.000573362		5.6125	0.00057441		5.6125	0.000759525		5.6125	0.0195115		5.6125	0.0219382		5.6125	0.019943		5.6125	0		5.6125	0		5.6125	0
5.6375	0.000764482		5.6375	0.00076588		5.6375	0.000759525		5.6375	0.0102293		5.6375	0.0134708		5.6375	0.0152961		5.6375	0		5.6375	0		5.6375	0
5.6625	0.000573362		5.6625	0.00019147		5.6625	0.000379762		5.6625	0.0132602		5.6625	0.0111615		5.6625	0.0158769		5.6625	0		5.6625	0		5.6625	0
5.6875	0		5.6875	0.00038294		5.6875	0.000189881		5.6875	0.0147757		5.6875	0.0152028		5.6875	0.0141343		5.6875	0		5.6875	0		5.6875	0
5.7125	0.000382241		5.7125	0.00019147		5.7125	0		5.7125	0.0121236		5.7125	0.0125086		5.7125	0.0104555		5.7125	0		5.7125	0		5.7125	0
5.7375	0		5.7375	0		5.7375	0.000189881		5.7375	0.0136391		5.7375	0.0111615		5.7375	0.0151024		5.7375	0		5.7375	0		5.7375	0
5.7625	0		5.7625	0		5.7625	0		5.7625	0.010987		5.7625	0.0119313		5.7625	0.0118109		5.7625	0		5.7625	0		5.7625	0
5.7875	0.000191121		5.7875	0.00019147		5.7875	0		5.7875	0.00738783		5.7875	0.0076976		5.7875	0.0118109		5.7875	0		5.7875	0		5.7875	0
5.8125	0.000191121		5.8125	0.00019147		5.8125	0		5.8125	0.00909272		5.8125	0.00923712		5.8125	0.00871295		5.8125	0		5.8125	0		5.8125	0
5.8375	0		5.8375	0		5.8375	0		5.8375	0.00663011		5.8375	0.0057732		5.8375	0.00755122		5.8375	0		5.8375	0		5.8375	0
5.8625	0		5.8625	0.00019147		5.8625	0		5.8625	0.0041675		5.8625	0.00423368		5.8625	0.00348518		5.8625	0		5.8625	0		5.8625	0
5.8875	0.000191121		5.8875	0		5.8875	0.000189881		5.8875	0.00378863		5.8875	0.00404124		5.8875	0.00425967		5.8875	0		5.8875	0		5.8875	0
5.9125	0		5.9125	0		5.9125	0.000189881		5.9125	0.00303091		5.9125	0.00365636		5.9125	0.0036788		5.9125	0		5.9125	0		5.9125	0
5.9375	0		5.9375	0		5.9375	0		5.9375	0.00284147		5.9375	0.00173196		5.9375	0.00193621		5.9375	0		5.9375	0		5.9375	0
5.9625	0		5.9625	0		5.9625	0		5.9625	0.00189432		5.9625	0.00153952		5.9625	0.000580863		5.9625	0		5.9625	0		5.9625	0
5.9875	0		5.9875	0		5.9875	0.000189881		5.9875	0.000757726		5.9875	0.00076976		5.9875	0.000968106		5.9875	0		5.9875	0		5.9875	0

## Sheet: Fig1f#2
Figure 1f - Flow Cytometry Data DrREDawn
DrREDawn Dark #1			DrREDawn Dark #2			DrREDawn Dark #3			DrREDawn Light #1			DrREDawn Light #2			DrREDawn Light #3			MCS control #1			MCS control #2			MCS control #3
log10 DsRed Fluo. (arb. units)	Counts		log10 DsRed Fluo. (arb. units)	Counts		log10 DsRed Fluo. (arb. units)	Counts		log10 DsRed Fluo. (arb. units)	Counts		log10 DsRed Fluo. (arb. units)	Counts		log10 DsRed Fluo. (arb. units)	Counts		log10 DsRed Fluo. (arb. units)	Counts		log10 DsRed Fluo. (arb. units)	Counts		log10 DsRed Fluo. (arb. units)	Counts
0.0125	0		0.0125	0		0.0125	0		0.0125	0		0.0125	0		0.0125	0		0.0125	0.0158264		0.0125	0.010446		0.0125	0.0142885
0.0375	0		0.0375	0		0.0375	0		0.0375	0		0.0375	0		0.0375	0		0.0375	0		0.0375	0		0.0375	0
0.0625	0		0.0625	0		0.0625	0		0.0625	0		0.0625	0		0.0625	0		0.0625	0		0.0625	0		0.0625	0
0.0875	0		0.0875	0		0.0875	0		0.0875	0		0.0875	0		0.0875	0		0.0875	0		0.0875	0		0.0875	0
0.1125	0		0.1125	0		0.1125	0		0.1125	0		0.1125	0		0.1125	0		0.1125	0		0.1125	0		0.1125	0
0.1375	0		0.1375	0		0.1375	0		0.1375	0		0.1375	0		0.1375	0		0.1375	0		0.1375	0		0.1375	0
0.1625	0		0.1625	0		0.1625	0		0.1625	0		0.1625	0		0.1625	0		0.1625	0		0.1625	0		0.1625	0
0.1875	0		0.1875	0		0.1875	0		0.1875	0		0.1875	0		0.1875	0		0.1875	0		0.1875	0		0.1875	0
0.2125	0		0.2125	0		0.2125	0		0.2125	0		0.2125	0		0.2125	0		0.2125	0		0.2125	0		0.2125	0
0.2375	0		0.2375	0		0.2375	0		0.2375	0		0.2375	0		0.2375	0		0.2375	0		0.2375	0		0.2375	0
0.2625	0		0.2625	0		0.2625	0		0.2625	0		0.2625	0		0.2625	0		0.2625	0		0.2625	0		0.2625	0
0.2875	0		0.2875	0		0.2875	0		0.2875	0		0.2875	0		0.2875	0		0.2875	0		0.2875	0		0.2875	0
0.3125	0		0.3125	0		0.3125	0		0.3125	0		0.3125	0		0.3125	0		0.3125	0.0207111		0.3125	0.0118002		0.3125	0.0190513
0.3375	0		0.3375	0		0.3375	0		0.3375	0		0.3375	0		0.3375	0		0.3375	0		0.3375	0		0.3375	0
0.3625	0		0.3625	0		0.3625	0		0.3625	0		0.3625	0		0.3625	0		0.3625	0		0.3625	0		0.3625	0
0.3875	0		0.3875	0		0.3875	0		0.3875	0		0.3875	0		0.3875	0		0.3875	0		0.3875	0		0.3875	0
0.4125	0		0.4125	0		0.4125	0		0.4125	0		0.4125	0		0.4125	0		0.4125	0		0.4125	0		0.4125	0
0.4375	0		0.4375	0		0.4375	0		0.4375	0		0.4375	0		0.4375	0		0.4375	0		0.4375	0		0.4375	0
0.4625	0		0.4625	0		0.4625	0		0.4625	0		0.4625	0		0.4625	0		0.4625	0		0.4625	0		0.4625	0
0.4875	0		0.4875	0		0.4875	0		0.4875	0		0.4875	0		0.4875	0		0.4875	0.0236419		0.4875	0.0197314		0.4875	0.0209565
0.5125	0		0.5125	0		0.5125	0		0.5125	0		0.5125	0		0.5125	0		0.5125	0		0.5125	0		0.5125	0
0.5375	0		0.5375	0		0.5375	0		0.5375	0		0.5375	0		0.5375	0		0.5375	0		0.5375	0		0.5375	0
0.5625	0		0.5625	0		0.5625	0		0.5625	0		0.5625	0		0.5625	0		0.5625	0		0.5625	0		0.5625	0
0.5875	0		0.5875	0		0.5875	0		0.5875	0		0.5875	0		0.5875	0		0.5875	0		0.5875	0		0.5875	0
0.6125	0		0.6125	0		0.6125	0		0.6125	0		0.6125	0		0.6125	0		0.6125	0.0304805		0.6125	0.0199248		0.6125	0.0249573
0.6375	0		0.6375	0		0.6375	0		0.6375	0		0.6375	0		0.6375	0		0.6375	0		0.6375	0		0.6375	0
0.6625	0		0.6625	0		0.6625	0		0.6625	0		0.6625	0		0.6625	0		0.6625	0		0.6625	0		0.6625	0
0.6875	0		0.6875	0		0.6875	0.000192096		0.6875	0		0.6875	0		0.6875	0		0.6875	0.0367329		0.6875	0.0280495		0.6875	0.0341019
0.7125	0		0.7125	0		0.7125	0		0.7125	0		0.7125	0		0.7125	0		0.7125	0		0.7125	0		0.7125	0
0.7375	0		0.7375	0		0.7375	0		0.7375	0		0.7375	0		0.7375	0		0.7375	0		0.7375	0		0.7375	0
0.7625	0		0.7625	0		0.7625	0		0.7625	0		0.7625	0		0.7625	0		0.7625	0		0.7625	0		0.7625	0
0.7875	0		0.7875	0		0.7875	0		0.7875	0		0.7875	0		0.7875	0		0.7875	0.0334113		0.7875	0.0274692		0.7875	0.0348639
0.8125	0		0.8125	0		0.8125	0		0.8125	0		0.8125	0		0.8125	0		0.8125	0		0.8125	0		0.8125	0
0.8375	0		0.8375	0.000189547		0.8375	0		0.8375	0		0.8375	0		0.8375	0		0.8375	0.0406407		0.8375	0.031725		0.8375	0.0350545
0.8625	0		0.8625	0		0.8625	0		0.8625	0		0.8625	0		0.8625	0		0.8625	0		0.8625	0		0.8625	0
0.8875	0		0.8875	0		0.8875	0		0.8875	0		0.8875	0		0.8875	0		0.8875	0		0.8875	0		0.8875	0
0.9125	0		0.9125	0.000379093		0.9125	0.000192096		0.9125	0		0.9125	0		0.9125	0		0.9125	0.0457208		0.9125	0.033466		0.9125	0.0441991
0.9375	0		0.9375	0		0.9375	0		0.9375	0		0.9375	0		0.9375	0		0.9375	0		0.9375	0		0.9375	0
0.9625	0		0.9625	0		0.9625	0.000192096		0.9625	0		0.9625	0		0.9625	0		0.9625	0.0470885		0.9625	0.0410104		0.9625	0.0436276
0.9875	0		0.9875	0		0.9875	0		0.9875	0		0.9875	0		0.9875	0		0.9875	0		0.9875	0		0.9875	0
1.0125	0		1.0125	0		1.0125	0.000192096		1.0125	0		1.0125	0		1.0125	0		1.0125	0.0521686		1.0125	0.0425579		1.0125	0.0508671
1.0375	0		1.0375	0.000189547		1.0375	0		1.0375	0		1.0375	0		1.0375	0		1.0375	0.0631103		1.0375	0.0489416		1.0375	0.0598212
1.0625	0		1.0625	0		1.0625	0		1.0625	0		1.0625	0		1.0625	0		1.0625	0		1.0625	0		1.0625	0
1.0875	0		1.0875	0.000189547		1.0875	0.000384192		1.0875	0		1.0875	0		1.0875	0		1.0875	0.0658457		1.0875	0.054745		1.0875	0.0632504
1.1125	0		1.1125	0.000189547		1.1125	0.000192096		1.1125	0		1.1125	0		1.1125	0		1.1125	0.060961		1.1125	0.0642238		1.1125	0.0651556
1.1375	0.000188818		1.1375	0		1.1375	0.000192096		1.1375	0		1.1375	0		1.1375	0		1.1375	0.0791321		1.1375	0.06345		1.1375	0.071633
1.1625	0		1.1625	0		1.1625	0		1.1625	0		1.1625	0		1.1625	0		1.1625	0		1.1625	0		1.1625	0
1.1875	0		1.1875	0.000189547		1.1875	0.000384192		1.1875	0		1.1875	0		1.1875	0		1.1875	0.0787413		1.1875	0.0675123		1.1875	0.0743002
1.2125	0		1.2125	0.000189547		1.2125	0		1.2125	0		1.2125	0		1.2125	0		1.2125	0.0851891		1.2125	0.0781518		1.2125	0.085731
1.2375	0		1.2375	0		1.2375	0.000576289		1.2375	0		1.2375	0		1.2375	0		1.2375	0.0953493		1.2375	0.070414		1.2375	0.0878267
1.2625	0.000188818		1.2625	0.00056864		1.2625	0		1.2625	0		1.2625	0		1.2625	0		1.2625	0.0949585		1.2625	0.0851158		1.2625	0.0941136
1.2875	0		1.2875	0.00056864		1.2875	0.000192096		1.2875	0		1.2875	0		1.2875	0		1.2875	0.106682		1.2875	0.0885979		1.2875	0.101353
1.3125	0.000188818		1.3125	0.00056864		1.3125	0.000576289		1.3125	0.00017257		1.3125	0		1.3125	0		1.3125	0.223719		1.3125	0.181065		1.3125	0.213375
1.3375	0.000188818		1.3375	0.000189547		1.3375	0.000192096		1.3375	0		1.3375	0		1.3375	0		1.3375	0.123094		1.3375	0.101559		1.3375	0.102687
1.3625	0		1.3625	0.000379093		1.3625	0		1.3625	0		1.3625	0		1.3625	0		1.3625	0.119773		1.3625	0.107169		1.3625	0.124596
1.3875	0		1.3875	0.00056864		1.3875	0.000192096		1.3875	0.00017257		1.3875	0.000193124		1.3875	0.000192179		1.3875	0.261429		1.3875	0.211049		1.3875	0.253954
1.4125	0		1.4125	0.000379093		1.4125	0.000576289		1.4125	0		1.4125	0		1.4125	0		1.4125	0.140093		1.4125	0.109683		1.4125	0.138122
1.4375	0.000377636		1.4375	0.00056864		1.4375	0.000576289		1.4375	0.00017257		1.4375	0.000386248		1.4375	0		1.4375	0.28976		1.4375	0.243741		1.4375	0.28577
1.4625	0		1.4625	0		1.4625	0.000192096		1.4625	0		1.4625	0		1.4625	0		1.4625	0.148299		1.4625	0.131349		1.4625	0.148029
1.4875	0.000377636		1.4875	0.00056864		1.4875	0.00134467		1.4875	0		1.4875	0		1.4875	0		1.4875	0.325712		1.4875	0.265407		1.4875	0.298725
1.5125	0.000377636		1.5125	0.00056864		1.5125	0.000576289		1.5125	0.00017257		1.5125	0		1.5125	0.000192179		1.5125	0.336263		1.5125	0.289394		1.5125	0.332446
1.5375	0.000188818		1.5375	0.000758186		1.5375	0.000576289		1.5375	0		1.5375	0.000193124		1.5375	0		1.5375	0.359318		1.5375	0.295197		1.5375	0.333017
1.5625	0.000377636		1.5625	0.000758186		1.5625	0.000192096		1.5625	0		1.5625	0		1.5625	0.000192179		1.5625	0.370651		1.5625	0.316863		1.5625	0.358737
1.5875	0.000188818		1.5875	0.000947733		1.5875	0.00115258		1.5875	0		1.5875	0		1.5875	0		1.5875	0.376317		1.5875	0.338722		1.5875	0.362166
1.6125	0.000944091		1.6125	0.00151637		1.6125	0.00172887		1.6125	0.00017257		1.6125	0.000193124		1.6125	0.000192179		1.6125	0.613518		1.6125	0.515144		1.6125	0.573255
1.6375	0.000755273		1.6375	0.00113728		1.6375	0.00134467		1.6375	0.00017257		1.6375	0		1.6375	0.000192179		1.6375	0.421061		1.6375	0.360582		1.6375	0.410366
1.6625	0.00132173		1.6625	0.00151637		1.6625	0.00134467		1.6625	0.00034514		1.6625	0		1.6625	0		1.6625	0.64224		1.6625	0.58227		1.6625	0.62698
1.6875	0.000755273		1.6875	0.00189547		1.6875	0.00172887		1.6875	0.00034514		1.6875	0		1.6875	0		1.6875	0.656699		1.6875	0.589814		1.6875	0.636505
1.7125	0.000755273		1.7125	0.00113728		1.7125	0.00172887		1.7125	0.00017257		1.7125	0.000193124		1.7125	0.000192179		1.7125	0.689719		1.7125	0.599486		1.7125	0.669083
1.7375	0.00151055		1.7375	0.000947733		1.7375	0.00288144		1.7375	0.00069028		1.7375	0.000386248		1.7375	0.000384359		1.7375	0.711603		1.7375	0.609739		1.7375	0.687372
1.7625	0.000566455		1.7625	0.00265365		1.7625	0.00211306		1.7625	0.00017257		1.7625	0		1.7625	0.000384359		1.7625	0.704569		1.7625	0.655972		1.7625	0.691945
1.7875	0.00132173		1.7875	0.00303274		1.7875	0.00403402		1.7875	0.00017257		1.7875	0.000579371		1.7875	0		1.7875	0.956619		1.7875	0.867601		1.7875	0.930277
1.8125	0.000755273		1.8125	0.00189547		1.8125	0.00153677		1.8125	0.00017257		1.8125	0		1.8125	0		1.8125	0.739934		1.8125	0.671835		1.8125	0.696517
1.8375	0.00113291		1.8375	0.00132683		1.8375	0.00384192		1.8375	0.00051771		1.8375	0.000386248		1.8375	0.000192179		1.8375	0.96209		1.8375	0.890815		1.8375	0.947804
1.8625	0.000377636		1.8625	0.00265365		1.8625	0.00268935		1.8625	0.00069028		1.8625	0.000386248		1.8625	0.000576538		1.8625	0.98495		1.8625	0.909966		1.8625	0.943232
1.8875	0.00264345		1.8875	0.00398048		1.8875	0.00384192		1.8875	0.00034514		1.8875	0		1.8875	0.000384359		1.8875	1.21512		1.8875	1.14539		1.8875	1.18861
1.9125	0.00113291		1.9125	0.00360138		1.9125	0.0049945		1.9125	0.00051771		1.9125	0.000579371		1.9125	0.000192179		1.9125	1.20711		1.9125	1.11618		1.9125	1.18747
1.9375	0.00188818		1.9375	0.00303274		1.9375	0.0051866		1.9375	0.00120799		1.9375	0.000386248		1.9375	0		1.9375	1.20066		1.9375	1.11521		1.9375	1.14213
1.9625	0.002077		1.9625	0.0024641		1.9625	0.00403402		1.9625	0.00069028		1.9625	0.000579371		1.9625	0.000384359		1.9625	1.14107		1.9625	1.09296		1.9625	1.1227
1.9875	0.00245464		1.9875	0.00303274		1.9875	0.00691546		1.9875	0.00069028		1.9875	0		1.9875	0.000384359		1.9875	1.10941		1.9875	1.05021		1.9875	1.11412
2.0125	0.00245464		2.0125	0.00341184		2.0125	0.00480241		2.0125	0.00051771		2.0125	0.000579371		2.0125	0.000192179		2.0125	1.28682		2.0125	1.27074		2.0125	1.27015
2.0375	0.00264345		2.0375	0.00435957		2.0375	0.00691546		2.0375	0.00103542		2.0375	0.000386248		2.0375	0.000384359		2.0375	1.44978		2.0375	1.41582		2.0375	1.42675
2.0625	0.00245464		2.0625	0.00379093		2.0625	0.00941271		2.0625	0.00051771		2.0625	0.000965619		2.0625	0.000192179		2.0625	1.15005		2.0625	1.15932		2.0625	1.18385
2.0875	0.00302109		2.0875	0.00701322		2.0875	0.00845223		2.0875	0.00138056		2.0875	0.00115874		2.0875	0.000576538		2.0875	1.32082		2.0875	1.31117		2.0875	1.29892
2.1125	0.00302109		2.1125	0.00549685		2.1125	0.0103732		2.1125	0.00138056		2.1125	0.000772495		2.1125	0.000576538		2.1125	1.37827		2.1125	1.40867		2.1125	1.41685
2.1375	0.002077		2.1375	0.00720277		2.1375	0.0117179		2.1375	0.00138056		2.1375	0.00115874		2.1375	0.000576538		2.1375	1.30011		2.1375	1.32645		2.1375	1.30578
2.1625	0.00283227		2.1625	0.00871914		2.1625	0.0145993		2.1625	0.00103542		2.1625	0.000193124		2.1625	0.000576538		2.1625	1.21512		2.1625	1.28177		2.1625	1.20004
2.1875	0.00358755		2.1875	0.00834005		2.1875	0.0161361		2.1875	0.00103542		2.1875	0.000386248		2.1875	0.00153743		2.1875	1.24482		2.1875	1.32703		2.1875	1.29644
2.2125	0.00547573		2.2125	0.00890869		2.2125	0.0201701		2.2125	0.00155313		2.2125	0.000193124		2.2125	0.000768717		2.2125	1.16725		2.2125	1.22045		2.2125	1.16728
2.2375	0.00585336		2.2375	0.0109937		2.2375	0.0205543		2.2375	0.00138056		2.2375	0.00115874		2.2375	0		2.2375	1.13423		2.2375	1.23379		2.2375	1.19242
2.2625	0.006231		2.2625	0.0155428		2.2625	0.0334247		2.2625	0.00103542		2.2625	0.00251061		2.2625	0.000768717		2.2625	1.16998		2.2625	1.25004		2.2625	1.16689
2.2875	0.00981855		2.2875	0.0199024		2.2875	0.0357299		2.2875	0.00155313		2.2875	0.00212436		2.2875	0.000768717		2.2875	1.03165		2.2875	1.11637		2.2875	1.06726
2.3125	0.00944091		2.3125	0.0233142		2.3125	0.0430295		2.3125	0.00138056		2.3125	0.00135187		2.3125	0.000576538		2.3125	1.00547		2.3125	1.11637		2.3125	1.0263
2.3375	0.0111403		2.3375	0.028432		2.3375	0.0549395		2.3375	0.00120799		2.3375	0.000965619		2.3375	0.000768717		2.3375	0.867718		2.3375	0.982701		2.3375	0.896365
2.3625	0.0177489		2.3625	0.0422689		2.3625	0.077799		2.3625	0.00120799		2.3625	0.00154499		2.3625	0.000960896		2.3625	0.892532		2.3625	1.0034		2.3625	0.923799
2.3875	0.0222805		2.3875	0.0513671		2.3875	0.0891326		2.3875	0.00189827		2.3875	0.00173811		2.3875	0.000768717		2.3875	0.763185		2.3875	0.879788		2.3875	0.808539
2.4125	0.0307774		2.4125	0.0674786		2.4125	0.118715		2.4125	0.00034514		2.4125	0.00173811		2.4125	0.00115308		2.4125	0.692259		2.4125	0.809761		2.4125	0.692326
2.4375	0.0385189		2.4375	0.0845377		2.4375	0.149067		2.4375	0.00051771		2.4375	0.00173811		2.4375	0.000960896		2.4375	0.582451		2.4375	0.694855		2.4375	0.637648
2.4625	0.0475822		2.4625	0.114107		2.4625	0.198627		2.4625	0.00120799		2.4625	0.00270373		2.4625	0.000768717		2.4625	0.534777		2.4625	0.646494		2.4625	0.568492
2.4875	0.0743944		2.4875	0.142729		2.4875	0.242233		2.4875	0.00138056		2.4875	0.000965619		2.4875	0.00134525		2.4875	0.447829		2.4875	0.550545		2.4875	0.472664
2.5125	0.0853458		2.5125	0.174762		2.5125	0.272392		2.5125	0.00103542		2.5125	0.00115874		2.5125	0.00134525		2.5125	0.325321		2.5125	0.434671		2.5125	0.369786
2.5375	0.120844		2.5375	0.238639		2.5375	0.352497		2.5375	0.00155313		2.5375	0.000965619		2.5375	0.00153743		2.5375	0.286634		2.5375	0.378185		2.5375	0.312061
2.5625	0.158418		2.5625	0.282614		2.5625	0.420114		2.5625	0.00224341		2.5625	0.00135187		2.5625	0.00192179		2.5625	0.210042		2.5625	0.281463		2.5625	0.245762
2.5875	0.209399		2.5875	0.375681		2.5875	0.525383		2.5875	0.00138056		2.5875	0.00115874		2.5875	0.00153743		2.5875	0.156701		2.5875	0.209888		2.5875	0.18556
2.6125	0.244708		2.6125	0.439369		2.6125	0.608945		2.6125	0.00120799		2.6125	0.00173811		2.6125	0.000768717		2.6125	0.104142		2.6125	0.14934		2.6125	0.112784
2.6375	0.327222		2.6375	0.537933		2.6375	0.714406		2.6375	0.00120799		2.6375	0.000579371		2.6375	0.000960896		2.6375	0.0683858		2.6375	0.107362		2.6375	0.0815397
2.6625	0.422386		2.6625	0.677629		2.6625	0.860591		2.6625	0.00069028		2.6625	0.000579371		2.6625	0.00153743		2.6625	0.0474793		2.6625	0.070414		2.6625	0.0516291
2.6875	0.539454		2.6875	0.790978		2.6875	0.928593		2.6875	0.00207084		2.6875	0.00173811		2.6875	0.000960896		2.6875	0.025205		2.6875	0.0433317		2.6875	0.0304821
2.7125	0.639338		2.7125	0.880823		2.7125	1.0256		2.7125	0.00086285		2.7125	0.000965619		2.7125	0.000960896		2.7125	0.0113325		2.7125	0.0249544		2.7125	0.0188608
2.7375	0.808708		2.7375	1.03303		2.7375	1.14528		2.7375	0.00120799		2.7375	0.000965619		2.7375	0.00172961		2.7375	0.00918323		2.7375	0.0143149		2.7375	0.0118118
2.7625	0.940503		2.7625	1.18182		2.7625	1.22922		2.7625	0.00051771		2.7625	0.00154499		2.7625	0.00134525		2.7625	0.00527547		2.7625	0.00889848		2.7625	0.00647746
2.7875	1.11592		2.7875	1.29593		2.7875	1.26937		2.7875	0.0017257		2.7875	0.00115874		2.7875	0.00134525		2.7875	0.00293082		2.7875	0.00696402		2.7875	0.00361975
2.8125	1.33929		2.8125	1.41288		2.8125	1.3683		2.8125	0.0034514		2.8125	0.00115874		2.8125	0.00153743		2.8125	0.00351698		2.8125	0.00232134		2.8125	0.00361975
2.8375	1.46655		2.8375	1.46652		2.8375	1.36561		2.8375	0.00120799		2.8375	0.00154499		2.8375	0.00211397		2.8375	0.000586164		2.8375	0.00116067		2.8375	0.000952567
2.8625	1.70238		2.8625	1.5575		2.8625	1.39462		2.8625	0.00069028		2.8625	0.00154499		2.8625	0.000576538		2.8625	0.000586164		2.8625	0.00135412		2.8625	0.000381027
2.8875	1.80076		2.8875	1.56698		2.8875	1.36119		2.8875	0.00120799		2.8875	0.00193124		2.8875	0.00134525		2.8875	0		2.8875	0.000193445		2.8875	0.000190513
2.9125	1.87402		2.9125	1.54177		2.9125	1.34006		2.9125	0.00120799		2.9125	0.00193124		2.9125	0.000384359		2.9125	0		2.9125	0.00038689		2.9125	0.000190513
2.9375	1.86024		2.9375	1.52774		2.9375	1.24421		2.9375	0.00155313		2.9375	0.00154499		2.9375	0.000576538		2.9375	0.000195388		2.9375	0.000193445		2.9375	0.000190513
2.9625	1.89725		2.9625	1.44491		2.9625	1.21751		2.9625	0.00103542		2.9625	0.00173811		2.9625	0.00134525		2.9625	0		2.9625	0		2.9625	0.000190513
2.9875	1.73694		2.9875	1.35791		2.9875	1.1155		2.9875	0.00103542		2.9875	0.00270373		2.9875	0.00115308		2.9875	0.000195388		2.9875	0.000193445		2.9875	0
3.0125	1.67217		3.0125	1.26257		3.0125	1.02234		3.0125	0.00189827		3.0125	0.00270373		3.0125	0.00153743		3.0125	0		3.0125	0.000193445		3.0125	0
3.0375	1.49091		3.0375	1.14107		3.0375	0.955871		3.0375	0.00241598		3.0375	0.00193124		3.0375	0		3.0375	0		3.0375	0		3.0375	0
3.0625	1.29284		3.0625	1.02867		3.0625	0.849065		3.0625	0.00120799		3.0625	0.00251061		3.0625	0.00153743		3.0625	0		3.0625	0		3.0625	0
3.0875	1.18106		3.0875	0.951334		3.0875	0.779526		3.0875	0.00207084		3.0875	0.00231749		3.0875	0.000960896		3.0875	0		3.0875	0		3.0875	0
3.1125	1.06663		3.1125	0.878359		3.1125	0.716711		3.1125	0.0017257		3.1125	0.00212436		3.1125	0.000384359		3.1125	0		3.1125	0		3.1125	0
3.1375	0.971658		3.1375	0.793252		3.1375	0.696349		3.1375	0.00258855		3.1375	0.00231749		3.1375	0.000960896		3.1375	0		3.1375	0		3.1375	0
3.1625	0.836087		3.1625	0.730133		3.1625	0.620471		3.1625	0.00189827		3.1625	0.000965619		3.1625	0.000960896		3.1625	0		3.1625	0		3.1625	0
3.1875	0.743		3.1875	0.675544		3.1875	0.57917		3.1875	0.00276112		3.1875	0.00308998		3.1875	0.00153743		3.1875	0		3.1875	0.000193445		3.1875	0
3.2125	0.659164		3.2125	0.598588		3.2125	0.553237		3.2125	0.00120799		3.2125	0.00270373		3.2125	0.00134525		3.2125	0		3.2125	0		3.2125	0
3.2375	0.580805		3.2375	0.548737		3.2375	0.490422		3.2375	0.00189827		3.2375	0.00289686		3.2375	0.000960896		3.2375	0		3.2375	0		3.2375	0
3.2625	0.53209		3.2625	0.49756		3.2625	0.45911		3.2625	0.00258855		3.2625	0.00251061		3.2625	0.000960896		3.2625	0		3.2625	0		3.2625	0
3.2875	0.472612		3.2875	0.487514		3.2875	0.453731		3.2875	0.00293369		3.2875	0.00270373		3.2875	0.00115308		3.2875	0		3.2875	0		3.2875	0
3.3125	0.44089		3.3125	0.414728		3.3125	0.424917		3.3125	0.0017257		3.3125	0.00366935		3.3125	0.00134525		3.3125	0		3.3125	0		3.3125	0
3.3375	0.404637		3.3375	0.400891		3.3375	0.392645		3.3375	0.00258855		3.3375	0.00347623		3.3375	0.00192179		3.3375	0		3.3375	0		3.3375	0
3.3625	0.367629		3.3625	0.384779		3.3625	0.382848		3.3625	0.00189827		3.3625	0.00289686		3.3625	0.00115308		3.3625	0		3.3625	0		3.3625	0
3.3875	0.341006		3.3875	0.358622		3.3875	0.380543		3.3875	0.00224341		3.3875	0.00231749		3.3875	0.00115308		3.3875	0		3.3875	0		3.3875	0
3.4125	0.325145		3.4125	0.347818		3.4125	0.37113		3.4125	0.00276112		3.4125	0.0040556		3.4125	0.000384359		3.4125	0		3.4125	0		3.4125	0
3.4375	0.30834		3.4375	0.330569		3.4375	0.351536		3.4375	0.00258855		3.4375	0.0040556		3.4375	0.00153743		3.4375	0		3.4375	0		3.4375	0
3.4625	0.292668		3.4625	0.336824		3.4625	0.357107		3.4625	0.00431425		3.4625	0.0040556		3.4625	0.00153743		3.4625	0		3.4625	0		3.4625	0
3.4875	0.289647		3.4875	0.322229		3.4875	0.33905		3.4875	0.00241598		3.4875	0.00347623		3.4875	0.00249833		3.4875	0		3.4875	0		3.4875	0
3.5125	0.280773		3.5125	0.303654		3.5125	0.336745		3.5125	0.00483196		3.5125	0.00328311		3.5125	0.00115308		3.5125	0		3.5125	0		3.5125	0
3.5375	0.267744		3.5375	0.299483		3.5375	0.333287		3.5375	0.00414168		3.5375	0.00424872		3.5375	0.00153743		3.5375	0		3.5375	0		3.5375	0
3.5625	0.246408		3.5625	0.291143		3.5625	0.324643		3.5625	0.00465939		3.5625	0.0048281		3.5625	0.00192179		3.5625	0		3.5625	0		3.5625	0
3.5875	0.241498		3.5875	0.293228		3.5875	0.311772		3.5875	0.00362397		3.5875	0.00598684		3.5875	0.00192179		3.5875	0		3.5875	0		3.5875	0
3.6125	0.233568		3.6125	0.275032		3.6125	0.309659		3.6125	0.00379654		3.6125	0.00733871		3.6125	0.00153743		3.6125	0		3.6125	0		3.6125	0
3.6375	0.22054		3.6375	0.264228		3.6375	0.27585		3.6375	0.00552224		3.6375	0.00733871		3.6375	0.00345923		3.6375	0		3.6375	0.000193445		3.6375	0
3.6625	0.218274		3.6625	0.267829		3.6625	0.302936		3.6625	0.00431425		3.6625	0.0081112		3.6625	0.00269051		3.6625	0		3.6625	0		3.6625	0
3.6875	0.205812		3.6875	0.26328		3.6875	0.302359		3.6875	0.00638509		3.6875	0.00791808		3.6875	0.00249833		3.6875	0		3.6875	0		3.6875	0
3.7125	0.202035		3.7125	0.250391		3.7125	0.288144		3.7125	0.00742051		3.7125	0.00869057		3.7125	0.00211397		3.7125	0		3.7125	0		3.7125	0
3.7375	0.192972		3.7375	0.249443		3.7375	0.269895		3.7375	0.00776565		3.7375	0.00733871		3.7375	0.00288269		3.7375	0		3.7375	0		3.7375	0
3.7625	0.190329		3.7625	0.23409		3.7625	0.270087		3.7625	0.00569481		3.7625	0.0104287		3.7625	0.00384359		3.7625	0		3.7625	0.000193445		3.7625	0
3.7875	0.183154		3.7875	0.235227		3.7875	0.27489		3.7875	0.00828336		3.7875	0.0131324		3.7875	0.00172961		3.7875	0		3.7875	0		3.7875	0
3.8125	0.184098		3.8125	0.244705		3.8125	0.276234		3.8125	0.00845593		3.8125	0.0117806		3.8125	0.00249833		3.8125	0		3.8125	0		3.8125	0
3.8375	0.180321		3.8375	0.229162		3.8375	0.250493		3.8375	0.0103542		3.8375	0.0135187		3.8375	0.00345923		3.8375	0		3.8375	0		3.8375	0
3.8625	0.177867		3.8625	0.224044		3.8625	0.258369		3.8625	0.0122525		3.8625	0.0131324		3.8625	0.00384359		3.8625	0		3.8625	0		3.8625	0
3.8875	0.169559		3.8875	0.213619		3.8875	0.229171		3.8875	0.0119073		3.8875	0.014098		3.8875	0.00288269		3.8875	0		3.8875	0		3.8875	0
3.9125	0.173902		3.9125	0.216273		3.9125	0.241849		3.9125	0.0139782		3.9125	0.0198918		3.9125	0.00442012		3.9125	0		3.9125	0		3.9125	0
3.9375	0.160684		3.9375	0.194096		3.9375	0.2163		3.9375	0.0176021		3.9375	0.017188		3.9375	0.00480448		3.9375	0		3.9375	0		3.9375	0
3.9625	0.154642		3.9625	0.189547		3.9625	0.226097		3.9625	0.0138056		3.9625	0.0193124		3.9625	0.00787935		3.9625	0		3.9625	0.000193445		3.9625	0
3.9875	0.158418		3.9875	0.192011		3.9875	0.199012		3.9875	0.0186376		3.9875	0.0200849		3.9875	0.00518884		3.9875	0		3.9875	0		3.9875	0
4.0125	0.15502		4.0125	0.177226		4.0125	0.19978		4.0125	0.0207084		4.0125	0.0206642		4.0125	0.00480448		4.0125	0		4.0125	0		4.0125	0
4.0375	0.142369		4.0375	0.168317		4.0375	0.186525		4.0375	0.020881		4.0375	0.0278098		4.0375	0.0065341		4.0375	0		4.0375	0		4.0375	0
4.0625	0.131984		4.0625	0.156945		4.0625	0.176344		4.0625	0.0286466		4.0625	0.0254923		4.0625	0.00807153		4.0625	0		4.0625	0		4.0625	0
4.0875	0.137837		4.0875	0.148794		4.0875	0.160785		4.0875	0.0293369		4.0875	0.0322517		4.0875	0.00845589		4.0875	0		4.0875	0.000193445		4.0875	0
4.1125	0.133683		4.1125	0.145382		4.1125	0.153293		4.1125	0.0307175		4.1125	0.0353417		4.1125	0.00960896		4.1125	0		4.1125	0.000193445		4.1125	0
4.1375	0.120655		4.1375	0.139127		4.1375	0.141191		4.1375	0.034514		4.1375	0.0361142		4.1375	0.0134525		4.1375	0		4.1375	0		4.1375	0
4.1625	0.115368		4.1625	0.132114		4.1625	0.133123		4.1625	0.0367574		4.1625	0.042101		4.1625	0.0159509		4.1625	0		4.1625	0		4.1625	0
4.1875	0.101018		4.1875	0.119414		4.1875	0.120252		4.1875	0.0348591		4.1875	0.0475085		4.1875	0.0194101		4.1875	0		4.1875	0.000193445		4.1875	0
4.2125	0.115179		4.2125	0.105388		4.2125	0.115642		4.2125	0.0460762		4.2125	0.0504053		4.2125	0.0197945		4.2125	0		4.2125	0		4.2125	0
4.2375	0.095542		4.2375	0.100839		4.2375	0.106229		4.2375	0.0502179		4.2375	0.0567784		4.2375	0.0255598		4.2375	0		4.2375	0.000193445		4.2375	0
4.2625	0.0832688		4.2625	0.0906032		4.2625	0.0950876		4.2625	0.0552224		4.2625	0.0687521		4.2625	0.0265207		4.2625	0		4.2625	0.000193445		4.2625	0
4.2875	0.0819471		4.2875	0.0779036		4.2875	0.0831777		4.2875	0.0579835		4.2875	0.0687521		4.2875	0.0347844		4.2875	0		4.2875	0		4.2875	0
4.3125	0.0717509		4.3125	0.0725963		4.3125	0.0791436		4.3125	0.0621252		4.3125	0.0809189		4.3125	0.0330548		4.3125	0		4.3125	0.00077378		4.3125	0
4.3375	0.0781707		4.3375	0.0580012		4.3375	0.0753017		4.3375	0.0724794		4.3375	0.0884507		4.3375	0.0415107		4.3375	0		4.3375	0.000193445		4.3375	0
4.3625	0.0632541		4.3625	0.0574326		4.3625	0.0630076		4.3625	0.0793822		4.3625	0.0876782		4.3625	0.0459308		4.3625	0		4.3625	0.00077378		4.3625	0
4.3875	0.0551349		4.3875	0.0500403		4.3875	0.0557079		4.3875	0.081453		4.3875	0.0963688		4.3875	0.051504		4.3875	0		4.3875	0		4.3875	0
4.4125	0.0472045		4.4125	0.0399943		4.4125	0.0451426		4.4125	0.0895638		4.4125	0.0979138		4.4125	0.0599599		4.4125	0		4.4125	0.00038689		4.4125	0
4.4375	0.0432394		4.4375	0.040563		4.4375	0.0428375		4.4375	0.086285		4.4375	0.101969		4.4375	0.0636113		4.4375	0		4.4375	0.000193445		4.4375	0
4.4625	0.0411624		4.4625	0.0333602		4.4625	0.0336168		4.4625	0.0900815		4.4625	0.110853		4.4625	0.0680315		4.4625	0		4.4625	0		4.4625	0
4.4875	0.0322879		4.4875	0.0229351		4.4875	0.0320801		4.4875	0.0990552		4.4875	0.120702		4.4875	0.0732203		4.4875	0		4.4875	0.000580335		4.4875	0
4.5125	0.031155		4.5125	0.0193337		4.5125	0.0291986		4.5125	0.0950861		4.5125	0.118964		4.5125	0.0855198		4.5125	0		4.5125	0.000580335		4.5125	0
4.5375	0.0241687		4.5375	0.0180069		4.5375	0.0307354		4.5375	0.103197		4.5375	0.128041		4.5375	0.0907086		4.5375	0		4.5375	0		4.5375	0
4.5625	0.0245464		4.5625	0.0197128		4.5625	0.024012		4.5625	0.111308		4.5625	0.136345		4.5625	0.09436		4.5625	0		4.5625	0		4.5625	0
4.5875	0.0203924		4.5875	0.0104251		4.5875	0.0167124		4.5875	0.11217		4.5875	0.161065		4.5875	0.0991645		4.5875	0		4.5875	0.00038689		4.5875	0
4.6125	0.0143502		4.6125	0.012131		4.6125	0.0169045		4.6125	0.124941		4.6125	0.170915		4.6125	0.117998		4.6125	0		4.6125	0		4.6125	0
4.6375	0.0132173		4.6375	0.0081505		4.6375	0.014023		4.6375	0.127184		4.6375	0.180571		4.6375	0.1376		4.6375	0		4.6375	0		4.6375	0
4.6625	0.012462		4.6625	0.00758186		4.6625	0.0128704		4.6625	0.150999		4.6625	0.200463		4.6625	0.144519		4.6625	0		4.6625	0.000193445		4.6625	0
4.6875	0.0113291		4.6875	0.0056864		4.6875	0.009989		4.6875	0.160145		4.6875	0.220547		4.6875	0.178342		4.6875	0		4.6875	0		4.6875	0
4.7125	0.0120844		4.7125	0.0053073		4.7125	0.00787594		4.7125	0.182579		4.7125	0.244302		4.7125	0.208899		4.7125	0		4.7125	0		4.7125	0
4.7375	0.00774155		4.7375	0.00663413		4.7375	0.00749175		4.7375	0.212951		4.7375	0.272111		4.7375	0.222928		4.7375	0		4.7375	0		4.7375	0
4.7625	0.00698627		4.7625	0.00492821		4.7625	0.00806804		4.7625	0.243496		4.7625	0.301659		4.7625	0.255022		4.7625	0		4.7625	0.000193445		4.7625	0
4.7875	0.00547573		4.7875	0.00492821		4.7875	0.00883643		4.7875	0.274559		4.7875	0.354768		4.7875	0.287692		4.7875	0		4.7875	0.000193445		4.7875	0
4.8125	0.00453164		4.8125	0.00303274		4.8125	0.00461031		4.8125	0.330126		4.8125	0.391269		4.8125	0.325167		4.8125	0		4.8125	0.000193445		4.8125	0
4.8375	0.00717509		4.8375	0.00435957		4.8375	0.00576289		4.8375	0.378791		4.8375	0.425259		4.8375	0.375903		4.8375	0		4.8375	0		4.8375	0
4.8625	0.00245464		4.8625	0.00322229		4.8625	0.00480241		4.8625	0.433668		4.8625	0.500963		4.8625	0.415684		4.8625	0		4.8625	0		4.8625	0
4.8875	0.00396518		4.8875	0.00227456		4.8875	0.00557079		4.8875	0.503387		4.8875	0.577826		4.8875	0.500627		4.8875	0		4.8875	0.000193445		4.8875	0
4.9125	0.00339873		4.9125	0.00208501		4.9125	0.00326564		4.9125	0.58553		4.9125	0.658552		4.9125	0.561548		4.9125	0		4.9125	0		4.9125	0
4.9375	0.00358755		4.9375	0.00227456		4.9375	0.00422612		4.9375	0.665085		4.9375	0.750865		4.9375	0.633423		4.9375	0		4.9375	0.000193445		4.9375	0
4.9625	0.00320991		4.9625	0.00208501		4.9625	0.00364983		4.9625	0.783468		4.9625	0.833329		4.9625	0.706643		4.9625	0		4.9625	0		4.9625	0
4.9875	0.002077		4.9875	0.00151637		4.9875	0.00403402		4.9875	0.929289		4.9875	0.983773		4.9875	0.819837		4.9875	0		4.9875	0.000193445		4.9875	0
5.0125	0.00132173		5.0125	0.00208501		5.0125	0.00249725		5.0125	1.04163		5.0125	1.09018		5.0125	0.943985		5.0125	0		5.0125	0		5.0125	0
5.0375	0.00113291		5.0375	0.000947733		5.0375	0.00326564		5.0375	1.17952		5.0375	1.20529		5.0375	1.08716		5.0375	0		5.0375	0		5.0375	0
5.0625	0.00188818		5.0625	0.00056864		5.0625	0.00249725		5.0625	1.36054		5.0625	1.33468		5.0625	1.21899		5.0625	0		5.0625	0		5.0625	0
5.0875	0.00113291		5.0875	0.00113728		5.0875	0.000960481		5.0875	1.5319		5.0875	1.49362		5.0875	1.37658		5.0875	0		5.0875	0		5.0875	0
5.1125	0.00151055		5.1125	0.00056864		5.1125	0.00249725		5.1125	1.7842		5.1125	1.65488		5.1125	1.59605		5.1125	0		5.1125	0		5.1125	0
5.1375	0.00169936		5.1375	0.000758186		5.1375	0.00172887		5.1375	1.9849		5.1375	1.84008		5.1375	1.82916		5.1375	0		5.1375	0		5.1375	0
5.1625	0.000755273		5.1625	0.000947733		5.1625	0.00249725		5.1625	2.16489		5.1625	1.99342		5.1625	2.03499		5.1625	0		5.1625	0		5.1625	0
5.1875	0.000566455		5.1875	0.00189547		5.1875	0.00153677		5.1875	2.25359		5.1875	2.09926		5.1875	2.14683		5.1875	0		5.1875	0		5.1875	0
5.2125	0.000566455		5.2125	0.000189547		5.2125	0.000384192		5.2125	2.24634		5.2125	2.12687		5.2125	2.21198		5.2125	0		5.2125	0		5.2125	0
5.2375	0.000377636		5.2375	0.000189547		5.2375	0.000192096		5.2375	2.13918		5.2375	2.05233		5.2375	2.1797		5.2375	0		5.2375	0		5.2375	0
5.2625	0.000944091		5.2625	0.000379093		5.2625	0.000768385		5.2625	1.99974		5.2625	1.92622		5.2625	2.09418		5.2625	0		5.2625	0		5.2625	0
5.2875	0.000377636		5.2875	0.000379093		5.2875	0.000384192		5.2875	1.86048		5.2875	1.81478		5.2875	1.9781		5.2875	0		5.2875	0		5.2875	0
5.3125	0.000188818		5.3125	0.000379093		5.3125	0		5.3125	1.79266		5.3125	1.68134		5.3125	1.89719		5.3125	0		5.3125	0		5.3125	0
5.3375	0.000566455		5.3375	0		5.3375	0		5.3375	1.70982		5.3375	1.61027		5.3375	1.78438		5.3375	0		5.3375	0		5.3375	0
5.3625	0.000188818		5.3625	0		5.3625	0.000384192		5.3625	1.58626		5.3625	1.50675		5.3625	1.73134		5.3625	0		5.3625	0		5.3625	0
5.3875	0		5.3875	0		5.3875	0.000384192		5.3875	1.42922		5.3875	1.37717		5.3875	1.61104		5.3875	0		5.3875	0		5.3875	0
5.4125	0		5.4125	0		5.4125	0.000192096		5.4125	1.18469		5.4125	1.13248		5.4125	1.42712		5.4125	0		5.4125	0		5.4125	0
5.4375	0		5.4375	0.000189547		5.4375	0		5.4375	0.945338		5.4375	0.89397		5.4375	1.15404		5.4375	0		5.4375	0		5.4375	0
5.4625	0		5.4625	0		5.4625	0		5.4625	0.673541		5.4625	0.66338		5.4625	0.908816		5.4625	0		5.4625	0		5.4625	0
5.4875	0		5.4875	0.000189547		5.4875	0.000192096		5.4875	0.439708		5.4875	0.462532		5.4875	0.618241		5.4875	0		5.4875	0		5.4875	0
5.5125	0		5.5125	0		5.5125	0.000192096		5.5125	0.274041		5.5125	0.284278		5.5125	0.389547		5.5125	0		5.5125	0		5.5125	0
5.5375	0		5.5375	0		5.5375	0		5.5375	0.155658		5.5375	0.173425		5.5375	0.239648		5.5375	0		5.5375	0		5.5375	0
5.5625	0		5.5625	0		5.5625	0		5.5625	0.105095		5.5625	0.0973344		5.5625	0.143174		5.5625	0		5.5625	0		5.5625	0
5.5875	0		5.5875	0		5.5875	0.000384192		5.5875	0.0640235		5.5875	0.0594821		5.5875	0.0966662		5.5875	0		5.5875	0		5.5875	0
5.6125	0		5.6125	0		5.6125	0		5.6125	0.0474567		5.6125	0.0424872		5.6125	0.0676471		5.6125	0		5.6125	0		5.6125	0
5.6375	0.000188818		5.6375	0		5.6375	0		5.6375	0.0326157		5.6375	0.0281961		5.6375	0.0415107		5.6375	0		5.6375	0		5.6375	0
5.6625	0.000377636		5.6625	0.000189547		5.6625	0		5.6625	0.0217438		5.6625	0.018733		5.6625	0.0319018		5.6625	0		5.6625	0		5.6625	0
5.6875	0.000188818		5.6875	0		5.6875	0.000384192		5.6875	0.0151862		5.6875	0.0175743		5.6875	0.0261364		5.6875	0		5.6875	0		5.6875	0
5.7125	0		5.7125	0		5.7125	0		5.7125	0.0129427		5.7125	0.0131324		5.7125	0.0188336		5.7125	0		5.7125	0		5.7125	0
5.7375	0		5.7375	0		5.7375	0		5.7375	0.0119073		5.7375	0.0102356		5.7375	0.017104		5.7375	0		5.7375	0		5.7375	0
5.7625	0		5.7625	0		5.7625	0		5.7625	0.0120799		5.7625	0.00965619		5.7625	0.01499		5.7625	0		5.7625	0		5.7625	0
5.7875	0		5.7875	0		5.7875	0		5.7875	0.00811079		5.7875	0.00772495		5.7875	0.0117229		5.7875	0		5.7875	0		5.7875	0
5.8125	0		5.8125	0		5.8125	0		5.8125	0.00793822		5.8125	0.00695246		5.8125	0.0136447		5.8125	0		5.8125	0		5.8125	0
5.8375	0		5.8375	0		5.8375	0		5.8375	0.00897364		5.8375	0.00849745		5.8375	0.0111464		5.8375	0		5.8375	0		5.8375	0
5.8625	0		5.8625	0		5.8625	0.000192096		5.8625	0.00603995		5.8625	0.00598684		5.8625	0.00711063		5.8625	0		5.8625	0		5.8625	0
5.8875	0		5.8875	0		5.8875	0		5.8875	0.00603995		5.8875	0.00560059		5.8875	0.00711063		5.8875	0		5.8875	0		5.8875	0
5.9125	0		5.9125	0		5.9125	0		5.9125	0.00276112		5.9125	0.00463497		5.9125	0.00365141		5.9125	0		5.9125	0		5.9125	0
5.9375	0		5.9375	0		5.9375	0		5.9375	0.00379654		5.9375	0.00308998		5.9375	0.00307487		5.9375	0		5.9375	0		5.9375	0
5.9625	0		5.9625	0		5.9625	0		5.9625	0.00258855		5.9625	0.00231749		5.9625	0.00230615		5.9625	0		5.9625	0		5.9625	0
5.9875	0		5.9875	0		5.9875	0		5.9875	0.00155313		5.9875	0.00154499		5.9875	0.00249833		5.9875	0		5.9875	0		5.9875	0

## Sheet: Fig2a
Figure 2a - UV-vis Absorbance Spectra of DmF1
after far-red light			after red light			calculated Pfr
Wavelength (nm)	A (a.u.)		Wavelength (nm)	A (a.u.)		Wavelength (nm)	A (a.u.)
900.013	0.016103		900.013	0.019564		900.013	0.0202729
899.016	0.0145947		899.016	0.0167412		899.016	0.0171808
897.986	0.0162228		897.986	0.0180673		897.986	0.018445
896.988	0.0180755		896.988	0.0173701		896.988	0.0172256
895.99	0.0168091		895.99	0.0164647		895.99	0.0163942
894.991	0.0177988		894.991	0.01925		894.991	0.0195473
893.992	0.0184432		893.992	0.0212012		893.992	0.0217661
892.992	0.0165487		892.992	0.0170113		892.992	0.017106
891.992	0.0189049		891.992	0.0164592		891.992	0.0159583
890.991	0.0185941		890.991	0.0207964		890.991	0.0212475
889.99	0.0162093		889.99	0.0172768		889.99	0.0174955
888.988	0.0174992		888.988	0.0165241		888.988	0.0163244
887.986	0.0187961		887.986	0.0185828		887.986	0.0185391
886.983	0.0159061		886.983	0.0186764		886.983	0.0192438
886.014	0.017955		886.014	0.0168807		886.014	0.0166607
885.01	0.016089		885.01	0.0160215		885.01	0.0160077
884.006	0.0178993		884.006	0.0201253		884.006	0.0205812
883.001	0.0148246		883.001	0.016669		883.001	0.0170467
881.996	0.0169665		881.996	0.018418		881.996	0.0187153
880.991	0.0178321		880.991	0.0184232		880.991	0.0185443
879.985	0.021223		879.985	0.0199821		879.985	0.0197279
879.012	0.0157774		879.012	0.015878		879.012	0.0158987
878.005	0.0167032		878.005	0.0193258		878.005	0.0198629
876.998	0.0168078		876.998	0.018536		876.998	0.01889
875.99	0.0174142		875.99	0.021296		875.99	0.022091
875.015	0.0165688		875.015	0.0201769		875.015	0.0209159
874.006	0.0192967		874.006	0.0170369		874.006	0.0165741
872.997	0.0161245		872.997	0.0163122		872.997	0.0163507
871.987	0.0200678		871.987	0.0213726		871.987	0.0216398
871.011	0.0199147		871.011	0.0189278		871.011	0.0187256
870	0.0141618		870	0.0160146		870	0.0163941
868.989	0.0171408		868.989	0.0185493		868.989	0.0188378
868.011	0.015785		868.011	0.0156725		868.011	0.0156494
866.999	0.017569		866.999	0.0200869		866.999	0.0206026
865.986	0.0159545		865.986	0.0189778		865.986	0.019597
865.007	0.0134979		865.007	0.0146371		865.007	0.0148705
863.993	0.0180693		863.993	0.0158865		863.993	0.0154395
863.013	0.0144221		863.013	0.0170097		863.013	0.0175397
861.999	0.0120477		861.999	0.0172095		861.999	0.0182668
860.984	0.0157731		860.984	0.0187757		860.984	0.0193907
860.002	0.0135606		860.002	0.0160792		860.002	0.016595
858.987	0.0132366		858.987	0.0217949		858.987	0.0235478
858.004	0.0159666		858.004	0.0149623		858.004	0.0147566
856.988	0.0115012		856.988	0.0114482		856.988	0.0114373
856.004	0.0183678		856.004	0.0170557		856.004	0.0167869
854.987	0.0188302		854.987	0.0208146		854.987	0.021221
854.003	0.0196727		854.003	0.0194783		854.003	0.0194385
852.984	0.0173777		852.984	0.0190915		852.984	0.0194425
851.999	0.0157236		851.999	0.0209796		851.999	0.0220561
851.013	0.0182545		851.013	0.0185722		851.013	0.0186372
849.994	0.0166138		849.994	0.020033		849.994	0.0207334
849.007	0.0187257		849.007	0.0188625		849.007	0.0188905
847.986	0.0156325		847.986	0.0195605		847.986	0.0203651
846.999	0.01273		846.999	0.0198965		846.999	0.0213643
846.012	0.0188005		846.012	0.0218901		846.012	0.0225229
844.989	0.0158894		844.989	0.0189699		844.989	0.0196009
844.001	0.0163508		844.001	0.0195352		844.001	0.0201874
843.012	0.0189246		843.012	0.0216453		843.012	0.0222025
841.989	0.0128189		841.989	0.0191647		841.989	0.0204645
840.999	0.0176627		840.999	0.0233867		840.999	0.0245591
840.008	0.0174937		840.008	0.0233109		840.008	0.0245024
838.984	0.0171459		838.984	0.0194375		838.984	0.0199068
837.992	0.0154678		837.992	0.019947		837.992	0.0208645
837.001	0.0180351		837.001	0.0231348		837.001	0.0241793
836.009	0.0184125		836.009	0.024835		836.009	0.0261504
835.017	0.0162154		835.017	0.0229108		835.017	0.0242821
833.99	0.018527		833.99	0.0266295		833.99	0.028289
832.996	0.0190637		832.996	0.0249121		832.996	0.02611
832.003	0.0185022		832.003	0.0253154		832.003	0.0267108
831.009	0.0176756		831.009	0.0255652		831.009	0.0271811
830.014	0.0164616		830.014	0.023697		830.014	0.025179
828.985	0.01651		828.985	0.0265318		828.985	0.0285845
827.99	0.0168288		827.99	0.0273249		827.99	0.0294747
826.994	0.0190313		826.994	0.0308749		826.994	0.0333007
825.998	0.0146717		825.998	0.0264778		825.998	0.028896
825.001	0.0152521		825.001	0.0298056		825.001	0.0327865
824.004	0.0152149		824.004	0.0291896		824.004	0.0320519
823.007	0.01761		823.007	0.0323558		823.007	0.035376
822.009	0.0181474		822.009	0.0330936		822.009	0.0361548
821.01	0.0164483		821.01	0.0351455		821.01	0.0389751
820.012	0.0181401		820.012	0.0384615		820.012	0.0426237
819.013	0.0175773		819.013	0.0370785		819.013	0.0410727
818.013	0.0166568		818.013	0.0379029		818.013	0.0422545
817.013	0.0156909		817.013	0.0403303		817.013	0.0453769
816.013	0.0152027		816.013	0.0425266		816.013	0.048123
815.012	0.0208525		815.012	0.0442933		815.012	0.0490944
814.011	0.0147455		814.011	0.0450502		814.011	0.0512572
813.009	0.0162919		813.009	0.0480799		813.009	0.0545908
812.007	0.0165488		812.007	0.0505146		812.007	0.0574714
811.005	0.0168901		811.005	0.0537938		811.005	0.0613523
810.002	0.0165624		810.002	0.0580445		810.002	0.0665409
808.999	0.0191613		808.999	0.0603728		808.999	0.0688137
807.995	0.0167444		807.995	0.0626022		807.995	0.0719948
806.991	0.0153839		806.991	0.0684209		806.991	0.0792839
805.986	0.0146628		805.986	0.0700883		805.986	0.0814405
805.016	0.0182134		805.016	0.0773268		805.016	0.0894344
804.011	0.0195916		804.011	0.0818359		804.011	0.0945847
803.005	0.0187791		803.005	0.0857935		803.005	0.0995193
801.999	0.020008		801.999	0.090178		801.999	0.10455
800.993	0.0212572		800.993	0.0965947		800.993	0.112025
799.986	0.0217453		799.986	0.103272		799.986	0.11997
799.013	0.0171146		799.013	0.113626		799.013	0.133393
798.005	0.019786		798.005	0.118184		798.005	0.138337
796.997	0.0176754		796.997	0.125777		796.997	0.147918
795.989	0.016703		795.989	0.130981		795.989	0.154388
795.015	0.0199625		795.015	0.140836		795.015	0.165593
794.005	0.0184575		794.005	0.148954		794.005	0.175682
792.996	0.0212337		792.996	0.161855		792.996	0.190657
791.986	0.0230676		791.986	0.170711		791.986	0.200951
791.01	0.0224114		791.01	0.180678		791.01	0.213094
789.999	0.0226626		789.999	0.19036		789.999	0.224708
788.988	0.0197255		788.988	0.200413		788.988	0.237421
788.011	0.0241253		788.011	0.21767		788.011	0.257312
786.999	0.0193331		786.999	0.225183		786.999	0.267345
785.986	0.0221215		785.986	0.239006		785.986	0.283428
785.009	0.0262805		785.009	0.253938		785.009	0.300566
783.995	0.0217848		783.995	0.267091		783.995	0.317334
783.017	0.0293298		783.017	0.284956		783.017	0.337313
782.003	0.0246168		782.003	0.294963		782.003	0.350335
780.988	0.0284187		780.988	0.312178		780.988	0.370297
780.008	0.026938		780.008	0.325208		780.008	0.386299
778.993	0.029766		778.993	0.340645		778.993	0.404319
778.012	0.0282246		778.012	0.35432		778.012	0.42111
776.996	0.0298892		776.996	0.366576		776.996	0.435536
776.015	0.0298449		776.015	0.382826		776.015	0.455123
774.998	0.0286509		774.998	0.395589		774.998	0.470745
774.016	0.030459		774.016	0.407604		774.016	0.48485
772.999	0.0335079		772.999	0.424299		772.999	0.504341
772.016	0.0334366		772.016	0.435828		772.016	0.518245
770.998	0.0320997		770.998	0.447834		770.998	0.532984
770.014	0.0308951		770.014	0.459055		770.014	0.546751
768.995	0.0356926		768.995	0.470119		768.995	0.559098
768.011	0.0358557		768.011	0.481546		768.011	0.572831
766.991	0.0351821		766.991	0.489105		766.991	0.582078
766.006	0.0345807		766.006	0.498246		766.006	0.593213
764.985	0.0366866		764.985	0.508367		764.985	0.604977
763.999	0.0371375		763.999	0.515744		763.999	0.613772
763.013	0.0397802		763.013	0.526247		763.013	0.625884
761.991	0.0404154		761.991	0.529425		761.991	0.629584
761.005	0.0402343		761.005	0.536357		761.005	0.637973
760.017	0.0408062		760.017	0.541242		760.017	0.64374
758.994	0.0416646		758.994	0.545974		758.994	0.649266
758.007	0.0443024		758.007	0.54926		758.007	0.652685
756.983	0.0443817		756.983	0.553627		756.983	0.65793
755.994	0.046591		755.994	0.555702		755.994	0.659978
755.005	0.0495062		755.005	0.56035		755.005	0.664981
754.016	0.0503905		754.016	0.559786		754.016	0.66412
752.991	0.0526473		752.991	0.561449		752.991	0.665662
752	0.0526655		752	0.561259		752	0.665429
751.01	0.0550896		751.01	0.561481		751.01	0.6652
749.984	0.0578481		749.984	0.559285		749.984	0.661989
748.992	0.0626391		748.992	0.560985		748.992	0.663056
748.001	0.0642147		748.001	0.560323		748.001	0.661935
747.009	0.0679479		747.009	0.557312		747.009	0.657543
746.017	0.0709381		746.017	0.554876		746.017	0.653996
744.989	0.0738506		744.989	0.55388		744.989	0.652199
743.996	0.0776729		743.996	0.553456		743.996	0.650906
743.002	0.0859715		743.002	0.551812		743.002	0.647225
742.009	0.0891971		742.009	0.547404		742.009	0.641253
741.015	0.095787		741.015	0.546974		741.015	0.639385
739.985	0.104093		739.985	0.544083		739.985	0.634202
738.99	0.114161		738.99	0.539612		738.99	0.626753
737.995	0.12019		737.995	0.538		737.995	0.623576
736.999	0.131654		736.999	0.53669		736.999	0.61965
736.004	0.142261		736.004	0.532221		736.004	0.612092
735.007	0.154955		735.007	0.52904		735.007	0.60566
734.011	0.170941		734.011	0.528917		734.011	0.602237
733.014	0.187136		733.014	0.525147		733.014	0.594379
732.017	0.206267		732.017	0.522728		732.017	0.587545
730.984	0.229225		730.984	0.524495		730.984	0.584972
729.986	0.248635		729.986	0.521133		729.986	0.576946
728.988	0.272528		728.988	0.518915		728.988	0.569379
727.989	0.299326		727.989	0.517216		727.989	0.561844
726.99	0.330012		726.99	0.51704		726.99	0.555347
725.991	0.358627		725.991	0.516015		725.991	0.548251
724.991	0.389415		724.991	0.515613		724.991	0.541461
723.991	0.424725		723.991	0.516668		723.991	0.5355
722.991	0.460789		722.991	0.515162		722.991	0.526299
721.99	0.497809		721.99	0.515137		721.99	0.518686
720.989	0.533361		720.989	0.515319		720.989	0.511623
719.988	0.572144		719.988	0.515017		719.988	0.503316
718.986	0.612862		718.986	0.517546		718.986	0.498024
717.984	0.652599		717.984	0.517715		717.984	0.490088
717.018	0.687525		717.018	0.518131		717.018	0.483436
716.015	0.72402		716.015	0.519272		716.015	0.477335
715.012	0.75894		715.012	0.518368		715.012	0.469095
714.009	0.792567		714.009	0.518558		714.009	0.462436
713.005	0.825525		713.005	0.5197		713.005	0.457061
712.001	0.856064		712.001	0.520585		712.001	0.451873
710.997	0.885792		710.997	0.520371		710.997	0.445526
709.992	0.91395		709.992	0.518195		709.992	0.437137
708.987	0.936038		708.987	0.51647		708.987	0.430535
708.017	0.953967		708.017	0.515451		708.017	0.425635
707.012	0.970386		707.012	0.517201		707.012	0.424379
706.006	0.983548		706.006	0.513043		706.006	0.416675
704.999	0.993608		704.999	0.511654		704.999	0.412941
703.993	0.999741		703.993	0.506894		703.993	0.40595
702.986	1.00297		702.986	0.504841		702.986	0.402815
702.014	1.00508		702.014	0.501886		702.014	0.398821
701.007	1.00246		701.007	0.497028		701.007	0.393506
699.999	1		699.999	0.494793		699.999	0.391317
698.99	0.993358		698.99	0.491731		698.99	0.388988
698.018	0.986694		698.018	0.487985		698.018	0.385839
697.009	0.977198		697.009	0.48326		697.009	0.382092
695.999	0.966387		695.999	0.478373		695.999	0.378418
694.99	0.953143		694.99	0.473154		694.99	0.374843
694.016	0.941309		694.016	0.468213		694.016	0.371314
693.006	0.927921		693.006	0.462174		693.006	0.36678
691.995	0.913889		691.995	0.457719		691.995	0.364287
690.984	0.900099		690.984	0.454672		690.984	0.36344
690.009	0.884842		690.009	0.447721		690.009	0.35819
688.997	0.870362		688.997	0.442766		688.997	0.355187
687.985	0.854297		687.985	0.437059		687.985	0.351601
687.009	0.837854		687.009	0.431923		687.009	0.34878
685.997	0.823778		685.997	0.427578		685.997	0.346429
684.984	0.807069		684.984	0.419472		684.984	0.340085
684.007	0.790246		684.007	0.412454		684.007	0.335075
682.993	0.774065		682.993	0.406051		682.993	0.330675
682.016	0.759967		682.016	0.401819		682.016	0.328463
681.002	0.744268		681.002	0.39637		681.002	0.325113
679.987	0.729491		679.987	0.390197		679.987	0.320703
679.009	0.716297		679.009	0.38296		679.009	0.314686
677.993	0.699926		677.993	0.377637		677.993	0.311626
677.014	0.68578		677.014	0.369837		677.014	0.305126
675.999	0.670115		675.999	0.364123		675.999	0.30145
674.982	0.657044		674.982	0.36016		674.982	0.299352
674.003	0.642576		674.003	0.352084		674.003	0.292586
672.986	0.628117		672.986	0.345792		672.986	0.287966
672.005	0.615462		672.005	0.33982		672.005	0.283363
670.988	0.601345		670.988	0.334356		670.988	0.279671
670.007	0.589378		670.007	0.326924		670.007	0.273168
668.989	0.580021		668.989	0.324474		668.989	0.272133
668.007	0.565297		668.007	0.317139		668.007	0.266311
666.988	0.554383		666.988	0.312888		666.988	0.263425
666.006	0.544358		666.006	0.305062		666.006	0.25605
664.987	0.533502		664.987	0.297817		664.987	0.249544
664.004	0.523051		664.004	0.295128		664.004	0.248445
662.984	0.514268		662.984	0.289499		662.984	0.243462
662	0.507306		662	0.285642		662	0.240241
661.016	0.498976		661.016	0.281751		661.016	0.237259
659.996	0.492708		659.996	0.276395		659.996	0.232089
659.011	0.487453		659.011	0.274668		659.011	0.231085
657.99	0.478143		657.99	0.267542		657.99	0.224406
657.005	0.470722		657.005	0.261803		657.005	0.219013
655.983	0.469158		655.983	0.259866		655.983	0.216999
654.997	0.463361		654.997	0.254731		654.997	0.212
654.011	0.459326		654.011	0.249841		654.011	0.206934
652.988	0.457243		652.988	0.246076		652.988	0.202825
652.002	0.452628		652.002	0.242319		652.002	0.199243
651.015	0.449152		651.015	0.238337		651.015	0.195158
649.991	0.446539		649.991	0.234096		649.991	0.190584
649.004	0.444106		649.004	0.232098		649.004	0.188675
648.016	0.441294		648.016	0.228693		648.016	0.185148
646.991	0.4393		646.991	0.226075		646.991	0.182403
646.003	0.43819		646.003	0.221912		646.003	0.177614
645.014	0.434117		645.014	0.219424		645.014	0.175451
643.989	0.431111		643.989	0.216395		643.989	0.172418
643	0.426281		643	0.212292		643	0.168462
642.01	0.422311		642.01	0.208752		642.01	0.165011
640.984	0.42034		640.984	0.206429		640.984	0.162616
639.994	0.414432		639.994	0.201905		639.994	0.158375
639.003	0.410766		639.003	0.199529		639.003	0.156264
638.013	0.404902		638.013	0.197143		638.013	0.15459
636.985	0.399475		636.985	0.192818		636.985	0.15049
635.994	0.392009		635.994	0.189401		635.994	0.147903
635.003	0.386195		635.003	0.186036		635.003	0.14504
634.011	0.3799		634.011	0.183635		634.011	0.143436
632.982	0.37118		632.982	0.177814		632.982	0.138209
631.99	0.365588		631.99	0.177051		631.99	0.138435
630.997	0.356475		630.997	0.173615		630.997	0.136161
630.004	0.350468		630.004	0.170823		630.004	0.134028
629.011	0.339636		629.011	0.166071		629.011	0.130522
628.018	0.332647		628.018	0.163387		628.018	0.128719
626.987	0.323689		626.987	0.161924		626.987	0.128791
625.993	0.31678		625.993	0.15766		625.993	0.125069
624.999	0.307221		624.999	0.153498		624.999	0.122013
624.005	0.299948		624.005	0.152645		624.005	0.122475
623.01	0.291709		623.01	0.150363		623.01	0.121413
622.015	0.285518		622.015	0.148213		622.015	0.120091
620.983	0.274528		620.983	0.142401		620.983	0.115339
619.987	0.268472		619.987	0.141277		619.987	0.115225
618.991	0.261171		618.991	0.137117		618.991	0.111708
617.995	0.254897		617.995	0.134856		617.995	0.110269
616.998	0.245687		616.998	0.132712		616.998	0.109572
616.002	0.241321		616.002	0.13047		616.002	0.107765
615.005	0.234859		615.005	0.127491		615.005	0.1055
614.008	0.227423		614.008	0.125082		614.008	0.104121
613.01	0.219326		613.01	0.121802		613.01	0.101827
612.012	0.213579		612.012	0.119355		612.012	0.100056
611.014	0.209362		611.014	0.118027		611.014	0.0993194
610.016	0.204529		610.016	0.116311		610.016	0.0982421
609.017	0.199959		609.017	0.115124		609.017	0.0977478
608.018	0.193429		608.018	0.111666		608.018	0.0949193
606.982	0.187026		606.982	0.109259		606.982	0.0933305
605.983	0.180155		605.983	0.105404		605.983	0.0900938
604.983	0.177261		604.983	0.105445		604.983	0.0907356
603.983	0.17247		603.983	0.103365		603.983	0.089211
602.983	0.168376		602.983	0.101539		602.983	0.0878492
601.983	0.16366		601.983	0.099321		601.983	0.0861432
600.982	0.160159		600.982	0.09755		600.982	0.0847265
600.018	0.152983		600.018	0.0957351		600.018	0.0840096
599.017	0.149958		599.017	0.0924238		599.017	0.0806397
598.015	0.146143		598.015	0.0911581		598.015	0.0798962
597.013	0.144077		597.013	0.0912987		597.013	0.0804888
596.011	0.139621		596.011	0.0881884		596.011	0.077654
595.009	0.137479		595.009	0.0883403		595.009	0.0782757
594.007	0.134317		594.007	0.0858313		594.007	0.0759004
593.004	0.129688		593.004	0.0834713		593.004	0.0740052
592.001	0.128004		592.001	0.083451		592.001	0.0743257
590.997	0.124016		590.997	0.0800613		590.997	0.0710586
589.994	0.121956		589.994	0.0791722		589.994	0.0704093
588.99	0.12124		588.99	0.0806181		588.99	0.0722979
587.986	0.116878		587.986	0.0770307		587.986	0.0688692
587.018	0.113432		587.018	0.0770395		587.018	0.0695856
586.014	0.112473		586.014	0.0767231		586.014	0.0694008
585.009	0.11019		585.009	0.074812		585.009	0.0675659
584.004	0.106893		584.004	0.0727188		584.004	0.0657193
582.998	0.104614		582.998	0.0723772		582.998	0.0657745
581.993	0.103368		581.993	0.0714484		581.993	0.0649106
580.987	0.100304		580.987	0.0697649		580.987	0.0635099
580.018	0.0984901		580.018	0.0676743		580.018	0.0613626
579.012	0.0945679		579.012	0.0664649		579.012	0.0607089
578.005	0.0931997		578.005	0.0663784		578.005	0.0608849
576.998	0.0897327		576.998	0.064561		576.998	0.0594054
575.991	0.0883614		575.991	0.0640095		575.991	0.0590217
574.983	0.0857341		574.983	0.0633809		574.983	0.0588025
574.013	0.0834609		574.013	0.061991		574.013	0.0575936
573.005	0.081142		573.005	0.0610938		573.005	0.0569875
571.997	0.0803826		571.997	0.0621534		571.997	0.0584197
570.988	0.0786187		570.988	0.0597484		570.988	0.0558834
570.017	0.0770694		570.017	0.0594967		570.017	0.0558975
569.008	0.074765		569.008	0.0592634		569.008	0.0560884
567.999	0.0705601		567.999	0.0556984		567.999	0.0526544
566.99	0.0716094		566.99	0.0570743		566.99	0.0540972
566.017	0.0698021		566.017	0.056922		566.017	0.054284
565.007	0.0691115		565.007	0.0564749		565.007	0.0538867
563.997	0.0661047		563.997	0.0548216		563.997	0.0525106
562.987	0.063877		562.987	0.0534807		562.987	0.0513513
562.014	0.0628452		562.014	0.0530058		562.014	0.0509905
561.003	0.0615126		561.003	0.0530844		561.003	0.0513581
559.992	0.0601869		559.992	0.0521608		559.992	0.0505169
559.018	0.0593706		559.018	0.0514997		559.018	0.0498876
558.006	0.0569011		558.006	0.0507876		558.006	0.0495355
556.994	0.0550256		556.994	0.0497447		556.994	0.0486631
555.982	0.0552008		555.982	0.0498722		555.982	0.0487807
555.007	0.053098		555.007	0.0484143		555.007	0.047455
553.995	0.0518592		553.995	0.0474798		553.995	0.0465828
552.982	0.0516882		552.982	0.0480741		552.982	0.0473339
552.006	0.0502891		552.006	0.0485059		552.006	0.0481407
550.993	0.0494928		550.993	0.0478782		550.993	0.0475476
550.017	0.0473861		550.017	0.0461791		550.017	0.0459319
549.003	0.0469989		549.003	0.046054		549.003	0.0458605
547.989	0.0465021		547.989	0.0445927		547.989	0.0442016
547.013	0.0464374		547.013	0.0462583		547.013	0.0462217
545.998	0.0455568		545.998	0.0457457		545.998	0.0457844
544.983	0.044059		544.983	0.0435046		544.983	0.0433911
544.006	0.043391		544.006	0.0438128		544.006	0.0438991
542.991	0.0420962		542.991	0.0440375		542.991	0.0444351
542.013	0.0411166		542.013	0.0430985		542.013	0.0435044
540.997	0.0434397		540.997	0.045831		540.997	0.0463208
539.981	0.0422841		539.981	0.044999		539.981	0.0455551
539.003	0.0404216		539.003	0.0441932		539.003	0.0449657
537.986	0.0386326		537.986	0.0415363		537.986	0.0421311
537.007	0.0394311		537.007	0.0426968		537.007	0.0433656
535.991	0.0397147		535.991	0.042743		535.991	0.0433632
535.011	0.0377229		535.011	0.0423975		535.011	0.0433549
533.994	0.0382063		533.994	0.0410912		533.994	0.041682
533.014	0.0403729		533.014	0.0439136		533.014	0.0446388
531.996	0.0383083		531.996	0.0423812		531.996	0.0432154
531.016	0.0362928		531.016	0.0403519		531.016	0.0411833
529.998	0.0353391		529.998	0.0391976		529.998	0.0399879
529.017	0.0346674		529.017	0.039272		529.017	0.0402151
527.998	0.0392287		527.998	0.0439665		527.998	0.0449368
527.017	0.0373505		527.017	0.0430102		527.017	0.0441694
525.998	0.0364524		525.998	0.0415684		525.998	0.0426162
525.016	0.037356		525.016	0.0429288		525.016	0.0440702
523.997	0.0359226		523.997	0.0422822		523.997	0.0435847
523.015	0.0358466		523.015	0.0422742		523.015	0.0435907
521.995	0.035051		521.995	0.041756		521.995	0.0431293
521.012	0.0350429		521.012	0.0405287		521.012	0.0416523
519.992	0.0341031		519.992	0.0401696		519.992	0.0414121
519.009	0.0345819		519.009	0.0404213		519.009	0.0416173
517.988	0.0357511		517.988	0.0420314		517.988	0.0433178
517.005	0.0358885		517.005	0.0411993		517.005	0.042287
515.983	0.0344905		515.983	0.0424702		515.983	0.0441046
514.999	0.0343148		514.999	0.0406601		514.999	0.0419598
514.015	0.0347025		514.015	0.0409717		514.015	0.0422557
512.993	0.0332581		512.993	0.0401752		512.993	0.041592
512.009	0.0341451		512.009	0.0401101		512.009	0.0413318
510.986	0.0342477		510.986	0.0409434		510.986	0.0423148
510.001	0.0343767		510.001	0.0413253		510.001	0.0427486
509.017	0.035113		509.017	0.0418336		509.017	0.0432102
507.993	0.0361124		507.993	0.0424997		507.993	0.043808
507.008	0.0349388		507.008	0.0416135		507.008	0.0429806
505.984	0.0344405		505.984	0.0408882		505.984	0.0422088
504.998	0.0359623		504.998	0.0423677		504.998	0.0436796
504.012	0.0356414		504.012	0.0415873		504.012	0.0428052
502.988	0.0358655		502.988	0.0435283		502.988	0.0450977
502.002	0.0359284		502.002	0.0423422		502.002	0.0436559
501.015	0.0351307		501.015	0.0419641		501.015	0.0433637
499.99	0.0368331		499.99	0.0419533		499.99	0.043002
499.003	0.0364233		499.003	0.0421831		499.003	0.0433629
498.016	0.0379039		498.016	0.0429626		498.016	0.0439987
496.99	0.0366476		496.99	0.0434471		496.99	0.0448398
496.002	0.0381706		496.002	0.0440707		496.002	0.0452792
495.014	0.0367247		495.014	0.0433351		495.014	0.0446891
493.988	0.0378986		493.988	0.0431633		493.988	0.0442416
493	0.0349887		493	0.0422672		493	0.0437579
492.011	0.0371368		492.011	0.0438682		492.011	0.0452469
490.984	0.0404638		490.984	0.0461663		490.984	0.0473343
489.995	0.0399435		489.995	0.0454504		489.995	0.0465784
489.006	0.0376725		489.006	0.0433609		489.006	0.044526
488.017	0.0393011		488.017	0.0441513		488.017	0.0451447
486.989	0.0411548		486.989	0.0477145		486.989	0.0490581
485.999	0.0415888		485.999	0.0473533		485.999	0.048534
485.01	0.0382627		485.01	0.0443995		485.01	0.0456565
483.981	0.0411793		483.981	0.0471864		483.981	0.0484168
482.991	0.0441953		482.991	0.0506724		482.991	0.051999
482	0.0437267		482	0.0498881		482	0.0511501
481.01	0.0434104		481.01	0.0509603		481.01	0.0525067
480.019	0.0438612		480.019	0.0508583		480.019	0.0522915
478.989	0.0430424		478.989	0.0502208		478.989	0.0516911
477.998	0.0433313		477.998	0.0505996		477.998	0.0520883
477.006	0.0443386		477.006	0.0517141		477.006	0.0532247
476.015	0.045453		476.015	0.0530051		476.015	0.0545519
474.984	0.0441613		474.984	0.0529541		474.984	0.0547551
473.992	0.0445231		473.992	0.0534309		473.992	0.0552554
473	0.046334		473	0.0551489		473	0.0569544
472.007	0.045961		472.007	0.0562351		472.007	0.0583394
471.015	0.0474043		471.015	0.0577148		471.015	0.0598266
469.984	0.0468959		469.984	0.0577049		469.984	0.0599188
468.991	0.0494508		468.991	0.0606252		468.991	0.0629139
467.997	0.0493632		467.997	0.0610297		467.997	0.0634193
467.004	0.0494418		467.004	0.0619541		467.004	0.0645169
466.01	0.0506084		466.01	0.0641622		466.01	0.0669383
465.016	0.0509689		465.016	0.0661234		465.016	0.0692273
463.984	0.05254		463.984	0.0683835		463.984	0.0716285
462.99	0.053236		462.99	0.0697148		462.99	0.07309
461.995	0.0544422		461.995	0.0714031		461.995	0.0748771
461	0.0531422		461	0.0728957		461	0.0769416
460.006	0.0544642		460.006	0.0754789		460.006	0.0797832
459.011	0.0580981		459.011	0.079802		459.011	0.0842473
458.015	0.05786		458.015	0.0819995		458.015	0.0869438
456.982	0.0589303		456.982	0.08458		456.982	0.0898336
455.986	0.0596768		455.986	0.0873733		455.986	0.093046
454.99	0.0605746		454.99	0.0905712		454.99	0.0967151
453.994	0.0618602		453.994	0.0941308		453.994	0.10074
452.998	0.0630138		452.998	0.0977752		452.998	0.104895
452.002	0.0634158		452.002	0.101979		452.002	0.109877
451.005	0.0659828		451.005	0.106881		451.005	0.115258
450.009	0.0659901		450.009	0.109323		450.009	0.118199
449.012	0.0674123		449.012	0.113911		449.012	0.123435
448.015	0.0690099		448.015	0.119411		448.015	0.129734
447.018	0.071074		447.018	0.123912		447.018	0.134734
445.982	0.0720971		445.982	0.130603		445.982	0.142586
444.984	0.0733166		444.984	0.135935		444.984	0.14876
443.986	0.0755063		443.986	0.142254		443.986	0.155925
442.988	0.0771172		442.988	0.149744		442.988	0.164619
441.99	0.0786244		441.99	0.156158		441.99	0.172038
440.992	0.0802051		440.992	0.164253		440.992	0.181468
439.993	0.0830302		439.993	0.171692		439.993	0.189852
438.995	0.0840701		438.995	0.179364		438.995	0.198882
437.996	0.0860956		437.996	0.188888		437.996	0.209942
436.997	0.0880225		436.997	0.196183		436.997	0.218336
435.997	0.0900407		435.997	0.205255		435.997	0.228853
434.998	0.0923491		434.998	0.213819		434.998	0.238699
433.998	0.0947636		433.998	0.222248		433.998	0.248359
432.999	0.0971056		432.999	0.231867		432.999	0.259469
431.999	0.100307		431.999	0.240733		431.999	0.269495
430.999	0.102725		430.999	0.24959		430.999	0.279671
429.998	0.106281		429.998	0.259004		429.998	0.290284
428.998	0.108654		428.998	0.268109		428.998	0.300768
427.997	0.112606		427.997	0.276145		427.997	0.309641
426.996	0.11631		426.996	0.28543		426.996	0.320069
425.995	0.119807		425.995	0.292745		425.995	0.328166
424.994	0.124122		424.994	0.299995		424.994	0.336017
423.993	0.128185		423.993	0.307033		423.993	0.343665
422.991	0.134212		422.991	0.315647		422.991	0.352809
421.99	0.140378		421.99	0.322933		421.99	0.360323
420.988	0.145839		420.988	0.329161		420.988	0.366709
419.986	0.153679		419.986	0.33716		419.986	0.37474
418.984	0.160387		418.984	0.343048		418.984	0.380461
417.981	0.168168		417.981	0.347554		417.981	0.384296
417.017	0.177668		417.017	0.353751		417.017	0.389817
416.014	0.187837		416.014	0.359134		416.014	0.394219
415.012	0.197363		415.012	0.363965		415.012	0.398088
414.009	0.209176		414.009	0.368043		414.009	0.400582
413.005	0.221482		413.005	0.371303		413.005	0.40199
412.002	0.233368		412.002	0.374987		412.002	0.403993
410.998	0.246779		410.998	0.376789		410.998	0.403417
409.995	0.261108		409.995	0.379118		409.995	0.403288
408.991	0.276071		408.991	0.381817		408.991	0.403475
407.987	0.289661		407.987	0.382128		407.987	0.401067
406.983	0.303879		406.983	0.380896		406.983	0.39667
406.017	0.318311		406.017	0.381355		406.017	0.394267
405.012	0.333627		405.012	0.380686		405.012	0.390325
404.007	0.34714		404.007	0.37969		404.007	0.386357
403.003	0.360877		403.003	0.378984		403.003	0.382692
401.998	0.373533		401.998	0.376694		401.998	0.377342
400.992	0.384666		400.992	0.373555		400.992	0.37128
399.987	0.394913		399.987	0.370378		399.987	0.365353
398.981	0.404408		398.981	0.367497		398.981	0.359937
398.014	0.410483		398.014	0.364001		398.014	0.354481
397.009	0.416792		397.009	0.360872		397.009	0.349418
396.003	0.420703		396.003	0.354905		396.003	0.341428
394.996	0.424212		394.996	0.350637		394.996	0.335568
393.99	0.425901		393.99	0.345739		393.99	0.32932
392.984	0.428943		392.984	0.343504		392.984	0.326004
392.016	0.425069		392.016	0.334495		392.016	0.315944
391.009	0.424421		391.009	0.330886		391.009	0.311728
390.002	0.422739		390.002	0.32608		390.002	0.306282
388.995	0.416977		388.995	0.317694		388.995	0.297359
387.988	0.411824		387.988	0.311544		387.988	0.291005
387.019	0.406673		387.019	0.305723		387.019	0.285046
386.011	0.401304		386.011	0.299456		386.011	0.278596
385.003	0.395233		385.003	0.293423		385.003	0.272571
383.996	0.387744		383.996	0.285634		383.996	0.26472
382.987	0.382884		382.987	0.28106		382.987	0.260204
382.018	0.37672		382.018	0.273239		382.018	0.252044
381.01	0.37083		381.01	0.266801		381.01	0.245493
380.001	0.364996		380.001	0.261139		380.001	0.239867
378.992	0.358109		378.992	0.255236		378.992	0.234166
377.984	0.351341		377.984	0.247062		377.984	0.225703
377.013	0.348111		377.013	0.244428		377.013	0.223192
376.004	0.344329		376.004	0.240107		376.004	0.21876
374.995	0.336755		374.995	0.232434		374.995	0.211067
373.986	0.329897		373.986	0.226487		373.986	0.205307
373.015	0.324589		373.015	0.221357		373.015	0.200213
372.005	0.318188		372.005	0.21579		372.005	0.194817
370.995	0.312487		370.995	0.211781		370.995	0.191155
369.985	0.305873		369.985	0.207248		369.985	0.187048
369.014	0.29982		369.014	0.20251		369.014	0.182579
368.003	0.291462		368.003	0.197447		368.003	0.17819
366.993	0.284647		366.993	0.194271		366.993	0.175761
365.982	0.27861		365.982	0.190969		365.982	0.173018
365.01	0.269383		365.01	0.185817		365.01	0.168702
363.999	0.262316		363.999	0.182807		363.999	0.166522
362.988	0.254727		362.988	0.17807		362.988	0.16237
362.016	0.244224		362.016	0.172139		362.016	0.157374
361.005	0.242718		361.005	0.174212		361.005	0.160181
359.993	0.234138		359.993	0.16992		359.993	0.156766
358.981	0.224729		358.981	0.166893		358.981	0.155047
358.009	0.216563		358.009	0.161101		358.009	0.149741
356.997	0.214363		356.997	0.163359		356.997	0.152912
355.985	0.207055		355.985	0.159227		355.985	0.14943
355.011	0.201925		355.011	0.156942		355.011	0.147728
353.999	0.196162		353.999	0.154839		353.999	0.146375
352.986	0.192342		352.986	0.154375		352.986	0.146598
352.013	0.186867		352.013	0.152617		352.013	0.145602
351	0.183185		351	0.151341		351	0.144819
349.987	0.179018		349.987	0.150819		349.987	0.145043
349.013	0.174686		349.013	0.149391		349.013	0.144211
347.999	0.171368		347.999	0.148553		347.999	0.14388
346.986	0.167485		346.986	0.14687		346.986	0.142648
346.012	0.165596		346.012	0.147274		346.012	0.143521
344.998	0.163375		344.998	0.147644		344.998	0.144422
343.984	0.160928		343.984	0.148067		343.984	0.145433
343.009	0.158703		343.009	0.147494		343.009	0.145198
341.995	0.156039		341.995	0.145821		341.995	0.143728
340.981	0.154539		340.981	0.146474		340.981	0.144822
340.006	0.15305		340.006	0.147859		340.006	0.146796
338.991	0.150761		338.991	0.146971		338.991	0.146195
338.015	0.150077		338.015	0.14705		338.015	0.14643
337.001	0.150209		337.001	0.147461		337.001	0.146898
335.986	0.148838		335.986	0.147611		335.986	0.14736
335.01	0.148172		335.01	0.148267		335.01	0.148286
333.995	0.148005		333.995	0.148951		333.995	0.149145
333.018	0.148202		333.018	0.149997		333.018	0.150365
332.003	0.149631		332.003	0.151488		332.003	0.151868
330.987	0.148582		330.987	0.151299		330.987	0.151856
330.011	0.149101		330.011	0.152659		330.011	0.153387
328.995	0.14939		328.995	0.153648		328.995	0.15452
328.018	0.149501		328.018	0.154089		328.018	0.155029
327.002	0.148951		327.002	0.154382		327.002	0.155494
325.986	0.150236		325.986	0.156874		325.986	0.158234
325.009	0.149763		325.009	0.15779		325.009	0.159434
323.992	0.151505		323.992	0.16024		323.992	0.16203
323.015	0.154082		323.015	0.163852		323.015	0.165854
321.998	0.153903		321.998	0.163895		321.998	0.165942
320.981	0.154134		320.981	0.164502		320.981	0.166626
320.003	0.153667		320.003	0.166247		320.003	0.168824
318.986	0.156863		318.986	0.169328		318.986	0.171881
318.008	0.157812		318.008	0.1709		318.008	0.173581
316.99	0.158142		316.99	0.171165		316.99	0.173833
316.012	0.158687		316.012	0.172613		316.012	0.175466
314.994	0.160137		314.994	0.17372		314.994	0.176502
314.016	0.164428		314.016	0.177604		314.016	0.180303
312.998	0.164297		312.998	0.176546		312.998	0.179055
312.019	0.165494		312.019	0.177934		312.019	0.180482
311.001	0.168177		311.001	0.180436		311.001	0.182947
309.983	0.170722		309.983	0.18213		309.983	0.184467
309.003	0.173021		309.003	0.18384		309.003	0.186056
307.985	0.177827		307.985	0.187229		307.985	0.189155
307.005	0.182362		307.005	0.189911		307.005	0.191457
305.987	0.187206		305.987	0.194023		305.987	0.195419
305.007	0.194174		305.007	0.199443		305.007	0.200522
303.988	0.202802		303.988	0.2069		303.988	0.207739
303.008	0.212625		303.008	0.215304		303.008	0.215852
301.989	0.225135		301.989	0.227401		301.989	0.227865
301.009	0.239056		301.009	0.239735		301.009	0.239874
299.989	0.257733		299.989	0.257846		299.989	0.257869
299.009	0.279429		299.009	0.278449		299.009	0.278249
297.989	0.303598		297.989	0.300974		297.989	0.300436
297.008	0.329847		297.008	0.328267		297.008	0.327943
295.988	0.362604		295.988	0.361341		295.988	0.361082
295.008	0.403335		295.008	0.401267		295.008	0.400843
293.987	0.454342		293.987	0.450073		293.987	0.449198
293.006	0.509784		293.006	0.504598		293.006	0.503536
291.986	0.566644		291.986	0.564042		291.986	0.563509
291.005	0.600945		291.005	0.600316		291.005	0.600188
289.984	0.622642		289.984	0.626333		289.984	0.627089
289.002	0.634702		289.002	0.639752		289.002	0.640786
287.981	0.652566		287.981	0.658689		287.981	0.659943
287	0.676982		287	0.683946		287	0.685372
286.018	0.704368		286.018	0.711924		286.018	0.713472
284.997	0.735234		284.997	0.742587		284.997	0.744093
284.015	0.758289		284.015	0.766844		284.015	0.768596
282.993	0.774093		282.993	0.782277		282.993	0.783953
282.011	0.785068		282.011	0.792913		282.011	0.79452
280.989	0.793627		280.989	0.800752		280.989	0.802212
280.007	0.796892		280.007	0.803608		280.007	0.804984
278.985	0.793414		278.985	0.799216		278.985	0.800404
278.002	0.784879		278.002	0.791011		278.002	0.792267
277.019	0.77873		277.019	0.783211		277.019	0.784128
275.997	0.775153		275.997	0.777378		275.997	0.777834
275.014	0.76826		275.014	0.770235		275.014	0.770639
273.991	0.760127		273.991	0.760549		273.991	0.760636
273.008	0.74688		273.008	0.748493		273.008	0.748824
271.985	0.736202		271.985	0.73674		271.985	0.73685
271.002	0.725098		271.002	0.726781		271.002	0.727126
270.018	0.708656		270.018	0.708819		270.018	0.708853
268.995	0.692767		268.995	0.693492		268.995	0.69364
268.012	0.672587		268.012	0.674879		268.012	0.675349
266.988	0.65535		266.988	0.658367		266.988	0.658986
266.004	0.642198		266.004	0.644706		266.004	0.64522
264.981	0.621922		264.981	0.626407		264.981	0.627326
263.997	0.599378		263.997	0.604195		263.997	0.605182
263.012	0.58021		263.012	0.584793		263.012	0.585731
261.989	0.55799		261.989	0.564387		261.989	0.565697
261.004	0.54435		261.004	0.550738		261.004	0.552047
260.02	0.537416		260.02	0.544992		260.02	0.546543
258.996	0.523054		258.996	0.533378		258.996	0.535492
258.011	0.50464		258.011	0.513483		258.011	0.515295
256.987	0.48355		256.987	0.494593		256.987	0.496855
256.002	0.468477		256.002	0.479149		256.002	0.481335
255.016	0.456152		255.016	0.466973		255.016	0.469189
253.992	0.447376		253.992	0.459013		253.992	0.461396
253.007	0.44099		253.007	0.453325		253.007	0.455852
251.982	0.437793		251.982	0.450439		251.982	0.453029
250.996	0.431246		250.996	0.44383		250.996	0.446408
250.011	0.431447		250.011	0.443032		250.011	0.445405
248.986	0.440081		248.986	0.450859		248.986	0.453066
248	0.453459		248	0.463675		248	0.465767
247.014	0.47351		247.014	0.482046		247.014	0.483794
245.989	0.504305		245.989	0.511969		245.989	0.513539
245.003	0.544918		245.003	0.551498		245.003	0.552846
244.017	0.600677		244.017	0.605971		244.017	0.607055
242.991	0.665353		242.991	0.668194		242.991	0.668775
242.005	0.752853		242.005	0.755071		242.005	0.755525
241.018	0.865403		241.018	0.869589		241.018	0.870446
239.992	1.01308		239.992	1.00801		239.992	1.00697
239.006	1.18749		239.006	1.17597		239.006	1.17362
238.019	1.39395		238.019	1.37839		238.019	1.3752
236.993	1.65415		236.993	1.62612		236.993	1.62038
236.006	1.96266		236.006	1.90764		236.006	1.89637
235.019	2.2696		235.019	2.22573		235.019	2.21674
233.992	2.65251		233.992	2.59048		233.992	2.57778
233.005	3.16937		233.005	3.10405		233.005	3.09068
232.018	3.68623		232.018	3.6034		232.018	3.58644
230.991	4.29498		230.991	4.22824		230.991	4.21457
230.004	4.79985		230.004	4.70773		230.004	4.68886
229.016	5.21805		229.016	5.13312		229.016	5.11573
227.989	5.85311		227.989	5.78157		227.989	5.76692
227.001	6.42847		227.001	6.37748		227.001	6.36703
226.014	6.92188		226.014	6.85282		226.014	6.83868
224.986	7.46856		224.986	7.42316		224.986	7.41386
223.998	7.99777		223.998	7.96298		223.998	7.95586
223.01	8.55684		223.01	8.52213		223.01	8.51502
221.983	9.10558		221.983	9.06317		221.983	9.05448
220.995	9.60386		220.995	9.56893		220.995	9.56178
220.006	10.0398		220.006	10.0208		220.006	10.0169

## Sheet: Fig2b
Figure 2b - UV-vis Absorbance Spectra of DrF1
after far-red light			after red light			calculated Pfr
Wavelength (nm)	A (a.u.)		Wavelength (nm)	A (a.u.)		Wavelength (nm)	A (a.u.)
900.013	0.00956427		900.013	0.00753285		900.013	0.00733194
899.016	0.00879052		899.016	0.00410399		899.016	0.00364049
897.986	0.00757162		897.986	0.0076268		897.986	0.00763226
896.988	0.00761843		896.988	0.00716689		896.988	0.00712223
895.99	0.00877343		895.99	0.00837594		895.99	0.00833662
894.991	0.0092215		894.991	0.00979275		894.991	0.00984925
893.992	0.0101668		893.992	0.00989751		893.992	0.00987088
892.992	0.00752635		892.992	0.00888067		892.992	0.00901462
891.992	0.0106036		891.992	0.0093377		891.992	0.00921251
890.991	0.00840381		890.991	0.00905229		890.991	0.00911643
889.99	0.00853759		889.99	0.00977323		889.99	0.00989544
888.988	0.0105299		888.988	0.00885962		888.988	0.00869443
887.986	0.00924532		887.986	0.0105827		887.986	0.010715
886.983	0.00945424		886.983	0.00883703		886.983	0.00877598
886.014	0.0104698		886.014	0.00778222		886.014	0.00751641
885.01	0.00825737		885.01	0.00712075		885.01	0.00700834
884.006	0.0111036		884.006	0.00997262		884.006	0.00986076
883.001	0.00596095		883.001	0.0072443		883.001	0.00737123
881.996	0.00975901		881.996	0.00880043		881.996	0.00870563
880.991	0.00943682		880.991	0.00938886		880.991	0.00938411
879.985	0.0103472		879.985	0.0098309		879.985	0.00977984
879.012	0.00824878		879.012	0.00771282		879.012	0.00765982
878.005	0.0116317		878.005	0.0100537		878.005	0.00989761
876.998	0.00858575		876.998	0.0073769		876.998	0.00725734
875.99	0.011662		875.99	0.0108704		875.99	0.0107922
875.015	0.0124706		875.015	0.00685881		875.015	0.00630379
874.006	0.0104529		874.006	0.0143871		874.006	0.0147762
872.997	0.00325396		872.997	0.00555691		872.997	0.00578467
871.987	0.00834211		871.987	0.0124595		871.987	0.0128667
871.011	0.00656773		871.011	0.00673033		871.011	0.00674641
870	0.00283546		870	0.00628528		870	0.00662647
868.989	0.00756864		868.989	0.00802678		868.989	0.00807209
868.011	0.00808759		868.011	0.00864912		868.011	0.00870465
866.999	0.0100674		866.999	0.00945291		866.999	0.00939215
865.986	0.0120174		865.986	0.0128106		865.986	0.012889
865.007	0.00260148		865.007	0.000819452		865.007	0.000643208
863.993	0.0109362		863.993	0.00760433		863.993	0.0072748
863.013	0.00737348		863.013	0.00800838		863.013	0.00807117
861.999	0.00745465		861.999	0.0096365		861.999	0.00985228
860.984	0.00873398		860.984	0.0127045		860.984	0.0130972
860.002	0.00488447		860.002	0.00783058		860.002	0.00812195
858.987	0.00728582		858.987	0.00977698		858.987	0.0100234
858.004	0.00834795		858.004	0.00538902		858.004	0.00509638
856.988	0.00376499		856.988	0.000942253		856.988	0.000663082
856.004	0.00600321		856.004	0.00591605		856.004	0.00590743
854.987	0.0139772		854.987	0.011256		854.987	0.0109869
854.003	0.0116658		854.003	0.0113392		854.003	0.0113069
852.984	0.00685969		852.984	0.0136973		852.984	0.0143735
851.999	0.01103		851.999	0.00999136		851.999	0.00988864
851.013	0.00968854		851.013	0.0146375		851.013	0.015127
849.994	0.00749925		849.994	0.00974952		849.994	0.00997208
849.007	0.00889643		849.007	0.010266		849.007	0.0104014
847.986	0.00640735		847.986	0.0135225		847.986	0.0142262
846.999	0.00809486		846.999	0.00974147		846.999	0.00990432
846.012	0.0103836		846.012	0.0117798		846.012	0.0119178
844.989	0.00743196		844.989	0.00725598		844.989	0.00723857
844.001	0.00595765		844.001	0.0120592		844.001	0.0126626
843.012	0.00979506		843.012	0.0115305		843.012	0.0117021
841.989	0.00381896		841.989	0.00877861		841.989	0.00926913
840.999	0.00786638		840.999	0.00974092		840.999	0.00992632
840.008	0.00803471		840.008	0.0126953		840.008	0.0131562
838.984	0.00818895		838.984	0.0140472		838.984	0.0146266
837.992	0.00625083		837.992	0.0116195		837.992	0.0121504
837.001	0.00963694		837.001	0.016632		837.001	0.0173238
836.009	0.011504		836.009	0.0155572		836.009	0.0159581
835.017	0.00741985		835.017	0.0162242		835.017	0.0170949
833.99	0.0106309		833.99	0.0180322		833.99	0.0187642
832.996	0.00819424		832.996	0.0161419		832.996	0.016928
832.003	0.0115658		832.003	0.0193749		832.003	0.0201473
831.009	0.00718913		831.009	0.0186069		831.009	0.0197361
830.014	0.00679682		830.014	0.0166016		830.014	0.0175713
828.985	0.00985109		828.985	0.0213361		828.985	0.022472
827.99	0.00753725		827.99	0.0199541		827.99	0.0211821
826.994	0.0118027		826.994	0.0226086		826.994	0.0236773
825.998	0.00714795		825.998	0.0213603		825.998	0.022766
825.001	0.00932315		825.001	0.0236633		825.001	0.0250815
824.004	0.00690725		824.004	0.024687		824.004	0.0264454
823.007	0.0114087		823.007	0.0271099		823.007	0.0286628
822.009	0.00973838		822.009	0.0263017		822.009	0.0279398
821.01	0.00965149		821.01	0.0278256		821.01	0.029623
820.012	0.0106819		820.012	0.0320982		820.012	0.0342163
819.013	0.00879305		819.013	0.0318935		819.013	0.0341782
818.013	0.0114636		818.013	0.0329863		818.013	0.035115
817.013	0.0111753		817.013	0.0391188		817.013	0.0418825
816.013	0.0075204		816.013	0.036285		816.013	0.0391299
815.012	0.0121544		815.012	0.0401528		815.012	0.0429219
814.011	0.00923562		814.011	0.0424443		814.011	0.0457287
813.009	0.0083388		813.009	0.0448734		813.009	0.0484867
812.007	0.0080151		812.007	0.0467633		812.007	0.0505956
811.005	0.00991803		811.005	0.0526854		811.005	0.0569151
810.002	0.00893766		810.002	0.0546906		810.002	0.0592156
808.999	0.0112938		808.999	0.063106		808.999	0.0682303
807.995	0.0116408		807.995	0.0644616		807.995	0.0696857
806.991	0.0116178		806.991	0.0674522		806.991	0.0729743
805.986	0.00919262		805.986	0.0691298		805.986	0.0750576
805.016	0.0142337		805.016	0.0810579		805.016	0.0876669
804.011	0.0130664		804.011	0.0834469		804.011	0.0904076
803.005	0.0114131		803.005	0.0907707		803.005	0.0986193
801.999	0.011214		801.999	0.0937159		801.999	0.101875
800.993	0.0109493		800.993	0.100925		800.993	0.109824
799.986	0.0167804		799.986	0.110944		799.986	0.120257
799.013	0.0145774		799.013	0.120235		799.013	0.130685
798.005	0.0154451		798.005	0.124166		798.005	0.134918
796.997	0.0137268		796.997	0.12976		796.997	0.141235
795.989	0.0124227		795.989	0.145411		795.989	0.158564
795.015	0.0155916		795.015	0.151995		795.015	0.165485
794.005	0.0144773		794.005	0.160231		794.005	0.174646
792.996	0.0200905		792.996	0.176902		792.996	0.192411
791.986	0.0184752		791.986	0.183884		791.986	0.200243
791.01	0.0183358		791.01	0.196812		791.01	0.214464
789.999	0.0190897		789.999	0.207699		789.999	0.226353
788.988	0.0197937		788.988	0.216466		788.988	0.235918
788.011	0.0229655		788.011	0.231054		788.011	0.251634
786.999	0.0207246		786.999	0.243384		786.999	0.265405
785.986	0.0209832		785.986	0.259707		785.986	0.283318
785.009	0.0265828		785.009	0.27682		785.009	0.301568
783.995	0.0210696		783.995	0.285823		783.995	0.312007
783.017	0.0298105		783.017	0.302906		783.017	0.329916
782.003	0.0261419		782.003	0.315706		782.003	0.344344
780.988	0.0279195		780.988	0.335009		780.988	0.36538
780.008	0.0273619		780.008	0.347607		780.008	0.379279
778.993	0.0305324		778.993	0.359824		778.993	0.392391
778.012	0.0318505		778.012	0.375144		778.012	0.409096
776.996	0.0323795		776.996	0.387424		776.996	0.422539
776.015	0.031751		776.015	0.40053		776.015	0.437003
774.998	0.0356371		774.998	0.415515		774.998	0.453086
774.016	0.0325355		774.016	0.427762		774.016	0.46685
772.999	0.036545		772.999	0.445888		772.999	0.486373
772.016	0.0351772		772.016	0.455924		772.016	0.497536
770.998	0.0401417		770.998	0.468142		770.998	0.510472
770.014	0.0351752		770.014	0.476376		770.014	0.520012
768.995	0.0374646		768.995	0.487496		768.995	0.532005
768.011	0.0419893		768.011	0.497469		768.011	0.542517
766.991	0.0399637		766.991	0.504216		766.991	0.550131
766.006	0.0418337		766.006	0.511304		766.006	0.557735
764.985	0.0398773		764.985	0.521133		764.985	0.568729
763.999	0.0452703		763.999	0.529622		763.999	0.577525
763.013	0.0449485		763.013	0.536877		763.013	0.58553
761.991	0.0464003		761.991	0.543442		761.991	0.5926
761.005	0.0469751		761.005	0.545692		761.005	0.595015
760.017	0.045817		760.017	0.550803		760.017	0.600746
758.994	0.0472258		758.994	0.553126		758.994	0.60316
758.007	0.052586		758.007	0.559377		758.007	0.609499
756.983	0.0526511		756.983	0.5625		756.983	0.612925
755.994	0.0522423		755.994	0.563328		755.994	0.613874
755.005	0.0548076		755.005	0.565181		755.005	0.615658
754.016	0.0555594		754.016	0.567504		754.016	0.618136
752.991	0.0570658		752.991	0.564078		752.991	0.614223
752	0.0615394		752	0.56733		752	0.617353
751.01	0.0593798		751.01	0.565849		751.01	0.61594
749.984	0.0631613		749.984	0.564679		749.984	0.61428
748.992	0.0683803		748.992	0.565155		748.992	0.614286
748.001	0.0703703		748.001	0.564176		748.001	0.613014
747.009	0.073105		747.009	0.562986		747.009	0.611436
746.017	0.0773364		746.017	0.561859		746.017	0.609779
744.989	0.084608		744.989	0.558425		744.989	0.605286
743.996	0.0856191		743.996	0.557401		743.996	0.604061
743.002	0.0914066		743.002	0.554673		743.002	0.600491
742.009	0.0952068		742.009	0.550713		742.009	0.595763
741.015	0.105725		741.015	0.551234		741.015	0.595295
739.985	0.114024		739.985	0.546377		739.985	0.589137
738.99	0.117459		738.99	0.545034		738.99	0.587321
737.995	0.125121		737.995	0.540272		737.995	0.581331
736.999	0.138385		736.999	0.541121		736.999	0.580952
736.004	0.147752		736.004	0.531623		736.004	0.569588
735.007	0.160726		735.007	0.529682		735.007	0.566173
734.011	0.178658		734.011	0.527922		734.011	0.562465
733.014	0.194788		733.014	0.52545		733.014	0.558152
732.017	0.210815		732.017	0.52181		732.017	0.552567
730.984	0.234016		730.984	0.520443		730.984	0.548771
729.986	0.252101		729.986	0.514913		729.986	0.540905
728.988	0.276965		728.988	0.513116		728.988	0.536471
727.989	0.300786		727.989	0.510513		727.989	0.531255
726.99	0.331401		726.99	0.509671		726.99	0.527302
725.991	0.358259		725.991	0.50445		725.991	0.518909
724.991	0.388524		724.991	0.502804		724.991	0.514106
723.991	0.420804		723.991	0.499681		723.991	0.507482
722.991	0.453638		722.991	0.497097		722.991	0.501395
721.99	0.490922		721.99	0.494997		721.99	0.4954
720.989	0.523425		720.989	0.490849		720.989	0.487627
719.988	0.560725		719.988	0.488879		719.988	0.481773
718.986	0.598701		718.986	0.487919		718.986	0.476962
717.984	0.635801		717.984	0.486062		717.984	0.471253
717.018	0.669413		717.018	0.48331		717.018	0.464905
716.015	0.704855		716.015	0.481807		716.015	0.459747
715.012	0.737701		715.012	0.480644		715.012	0.45522
714.009	0.770934		714.009	0.478545		714.009	0.449628
713.005	0.803825		713.005	0.475146		713.005	0.442639
712.001	0.833152		712.001	0.47597		712.001	0.440644
710.997	0.864299		710.997	0.47256		710.997	0.433816
709.992	0.892451		709.992	0.470417		709.992	0.428677
708.987	0.914443		708.987	0.467576		708.987	0.423381
708.017	0.937198		708.017	0.468312		708.017	0.421939
707.012	0.954946		707.012	0.465427		707.012	0.417013
706.006	0.970387		706.006	0.459831		706.006	0.409336
704.999	0.981746		704.999	0.457634		704.999	0.405799
703.993	0.99004		703.993	0.453331		703.993	0.40025
702.986	0.996921		702.986	0.451545		702.986	0.397606
702.014	1.00134		702.014	0.449666		702.014	0.395105
701.007	1.00137		701.007	0.447517		701.007	0.392741
699.999	1		699.999	0.443307		699.999	0.388249
698.99	0.998309		698.99	0.440061		698.99	0.38485
698.018	0.991		698.018	0.435473		698.018	0.38053
697.009	0.987953		697.009	0.431726		697.009	0.376714
695.999	0.9743		695.999	0.427834		695.999	0.373788
694.99	0.964135		694.99	0.424104		694.99	0.370694
694.016	0.953102		694.016	0.421728		694.016	0.369175
693.006	0.939469		693.006	0.416247		693.006	0.3645
691.995	0.927155		691.995	0.411801		691.995	0.360832
690.984	0.916133		690.984	0.409012		690.984	0.358857
690.009	0.90132		690.009	0.404842		690.009	0.355739
688.997	0.885112		688.997	0.398874		688.997	0.350785
687.985	0.86954		687.985	0.396012		687.985	0.349179
687.009	0.853815		687.009	0.389814		687.009	0.343924
685.997	0.838296		685.997	0.384227		685.997	0.339319
684.984	0.820619		684.984	0.380766		684.984	0.337264
684.007	0.803449		684.007	0.375685		684.007	0.333378
682.993	0.785825		682.993	0.369563		682.993	0.328394
682.016	0.7712		682.016	0.365427		682.016	0.325295
681.002	0.753946		681.002	0.359918		681.002	0.320948
679.987	0.739048		679.987	0.356073		679.987	0.318196
679.009	0.72106		679.009	0.352137		679.009	0.31565
677.993	0.708169		677.993	0.346085		677.993	0.310274
677.014	0.690027		677.014	0.339262		677.014	0.304572
675.999	0.674275		675.999	0.333859		675.999	0.300191
674.982	0.66301		674.982	0.329242		674.982	0.296232
674.003	0.644393		674.003	0.322234		674.003	0.290373
672.986	0.631035		672.986	0.318636		672.986	0.287739
672.005	0.617123		672.005	0.312109		672.005	0.281943
670.988	0.604142		670.988	0.30647		670.988	0.27703
670.007	0.590441		670.007	0.301623		670.007	0.273059
668.989	0.579166		668.989	0.300249		668.989	0.272664
668.007	0.567255		668.007	0.293533		668.007	0.266461
666.988	0.552861		666.988	0.289641		666.988	0.263609
666.006	0.540741		666.006	0.282393		666.006	0.256843
664.987	0.530525		664.987	0.277664		664.987	0.252655
664.004	0.520146		664.004	0.273071		664.004	0.248636
662.984	0.510515		662.984	0.269365		662.984	0.245515
662	0.502499		662	0.265788		662	0.242377
661.016	0.492577		661.016	0.261301		661.016	0.238428
659.996	0.48786		659.996	0.255792		659.996	0.23284
659.011	0.479885		659.011	0.253615		659.011	0.231237
657.99	0.47107		657.99	0.249634		657.99	0.227733
657.005	0.46233		657.005	0.242829		657.005	0.22112
655.983	0.458453		655.983	0.23918		655.983	0.217494
654.997	0.453226		654.997	0.236097		654.997	0.214622
654.011	0.448022		654.011	0.232293		654.011	0.210957
652.988	0.444824		652.988	0.227568		652.988	0.206081
652.002	0.438087		652.002	0.223039		652.002	0.201771
651.015	0.435662		651.015	0.218407		651.015	0.19692
649.991	0.433738		649.991	0.216835		649.991	0.195383
649.004	0.430102		649.004	0.21068		649.004	0.188979
648.016	0.427493		648.016	0.210012		648.016	0.188503
646.991	0.425245		646.991	0.206148		646.991	0.184479
646.003	0.420338		646.003	0.201553		646.003	0.179915
645.014	0.417361		645.014	0.199718		645.014	0.178193
643.989	0.415711		643.989	0.197967		643.989	0.176432
643	0.410142		643	0.191319		643	0.169677
642.01	0.406983		642.01	0.189873		642.01	0.1684
640.984	0.403354		640.984	0.187197		640.984	0.165819
639.994	0.39922		639.994	0.183507		639.994	0.162173
639.003	0.394892		639.003	0.178759		639.003	0.157383
638.013	0.390394		638.013	0.177364		638.013	0.156295
636.985	0.384651		636.985	0.172358		636.985	0.151362
635.994	0.378865		635.994	0.170392		635.994	0.149774
635.003	0.371554		635.003	0.168015		635.003	0.147885
634.011	0.366132		634.011	0.164552		634.011	0.144616
632.982	0.357728		632.982	0.160231		632.982	0.140699
631.99	0.354134		631.99	0.159517		631.99	0.14027
630.997	0.343916		630.997	0.156811		630.997	0.138306
630.004	0.337408		630.004	0.154034		630.004	0.135898
629.011	0.327754		629.011	0.148471		629.011	0.13074
628.018	0.320123		628.018	0.146837		628.018	0.129699
626.987	0.312284		626.987	0.143511		626.987	0.12682
625.993	0.304932		625.993	0.141122		625.993	0.124921
624.999	0.295265		624.999	0.137307		624.999	0.121684
624.005	0.288914		624.005	0.136325		624.005	0.121233
623.01	0.280034		623.01	0.133973		623.01	0.119527
622.015	0.274184		622.015	0.131473		622.015	0.117359
620.983	0.263544		620.983	0.125593		620.983	0.11195
619.987	0.258082		619.987	0.127205		619.987	0.114261
618.991	0.247817		618.991	0.12251		618.991	0.110117
617.995	0.243208		617.995	0.120956		617.995	0.108865
616.998	0.2361		616.998	0.11707		616.998	0.105298
616.002	0.229646		616.002	0.115102		616.002	0.103774
615.005	0.222887		615.005	0.11347		615.005	0.102649
614.008	0.215314		614.008	0.110617		614.008	0.100263
613.01	0.207799		613.01	0.107559		613.01	0.0976456
612.012	0.201778		612.012	0.104539		612.012	0.0949222
611.014	0.196557		611.014	0.103105		611.014	0.093863
610.016	0.192245		610.016	0.101774		610.016	0.092826
609.017	0.187113		609.017	0.100681		609.017	0.0921331
608.018	0.179988		608.018	0.096912		608.018	0.0886957
606.982	0.173875		606.982	0.095943		606.982	0.0882355
605.983	0.167692		605.983	0.0928478		605.983	0.0854456
604.983	0.16507		604.983	0.0908451		604.983	0.0835042
603.983	0.159341		603.983	0.0910537		603.983	0.0843
602.983	0.155836		602.983	0.0888721		602.983	0.0822493
601.983	0.148938		601.983	0.0859229		601.983	0.0796907
600.982	0.145579		600.982	0.0839176		600.982	0.0778192
600.018	0.141568		600.018	0.0831209		600.018	0.0773405
599.017	0.136695		599.017	0.0786694		599.017	0.0729306
598.015	0.132637		598.015	0.0777577		598.015	0.07233
597.013	0.130209		597.013	0.0771179		597.013	0.0718672
596.011	0.126823		596.011	0.0739494		596.011	0.0687201
595.009	0.12273		595.009	0.0731178		595.009	0.0682111
594.007	0.120338		594.007	0.0735346		594.007	0.0689056
593.004	0.116082		593.004	0.0708275		593.004	0.0663518
592.001	0.11358		592.001	0.0691519		592.001	0.0647579
590.997	0.109449		590.997	0.066711		590.997	0.0624842
589.994	0.10877		589.994	0.0662236		589.994	0.0620157
588.99	0.107975		588.99	0.0656358		588.99	0.0614484
587.986	0.101725		587.986	0.0627221		587.986	0.0588647
587.018	0.101051		587.018	0.062673		587.018	0.0588773
586.014	0.0995374		586.014	0.0638059		586.014	0.0602721
585.009	0.0961998		585.009	0.0600818		585.009	0.0565097
584.004	0.0931707		584.004	0.0585518		584.004	0.0551279
582.998	0.0911372		582.998	0.0583428		582.998	0.0550994
581.993	0.0894271		581.993	0.058409		581.993	0.0553413
580.987	0.0876715		580.987	0.0565638		580.987	0.0534872
580.018	0.0833299		580.018	0.0543975		580.018	0.051536
579.012	0.0813699		579.012	0.0515236		579.012	0.0485717
578.005	0.0796799		578.005	0.0535039		578.005	0.0509151
576.998	0.0773064		576.998	0.0513964		576.998	0.0488339
575.991	0.074482		575.991	0.0505041		575.991	0.0481327
574.983	0.0725207		574.983	0.0490314		574.983	0.0467083
574.013	0.0689569		574.013	0.0488338		574.013	0.0468436
573.005	0.0674271		573.005	0.0465466		573.005	0.0444815
571.997	0.0668454		571.997	0.0477272		571.997	0.0458364
570.988	0.0637999		570.988	0.0466453		570.988	0.0449487
570.017	0.0624076		570.017	0.0460559		570.017	0.0444387
569.008	0.0592819		569.008	0.0445872		569.008	0.0431338
567.999	0.0568148		567.999	0.0420121		567.999	0.0405481
566.99	0.0577238		566.99	0.0426301		566.99	0.0411373
566.017	0.0553427		566.017	0.0417727		566.017	0.0404307
565.007	0.0534977		565.007	0.0419945		565.007	0.0408568
563.997	0.0523655		563.997	0.0405243		563.997	0.0393532
562.987	0.0502332		562.987	0.0388471		562.987	0.037721
562.014	0.0487158		562.014	0.0393726		562.014	0.0384486
561.003	0.0480341		561.003	0.0387955		561.003	0.0378818
559.992	0.0478152		559.992	0.0386141		559.992	0.0377041
559.018	0.044962		559.018	0.0364932		559.018	0.0356556
558.006	0.0434467		558.006	0.0366612		558.006	0.0359901
556.994	0.0401291		556.994	0.0363053		556.994	0.0359271
555.982	0.0420795		555.982	0.0354531		555.982	0.0347977
555.007	0.0387683		555.007	0.0334813		555.007	0.0329585
553.995	0.0380883		553.995	0.033817		553.995	0.0333946
552.982	0.0373065		552.982	0.0338831		552.982	0.0335445
552.006	0.0357101		552.006	0.0335089		552.006	0.0332912
550.993	0.0352799		550.993	0.0330922		550.993	0.0328759
550.017	0.0344412		550.017	0.0316841		550.017	0.0314115
549.003	0.032651		549.003	0.0313227		549.003	0.0311914
547.989	0.0336336		547.989	0.0304344		547.989	0.030118
547.013	0.0323457		547.013	0.0325733		547.013	0.0325958
545.998	0.0321195		545.998	0.0312594		545.998	0.0311743
544.983	0.0306159		544.983	0.0314867		544.983	0.0315729
544.006	0.0294308		544.006	0.0298601		544.006	0.0299026
542.991	0.0293272		542.991	0.0291292		542.991	0.0291096
542.013	0.028355		542.013	0.0296187		542.013	0.0297437
540.997	0.0285215		540.997	0.0295121		540.997	0.0296101
539.981	0.028278		539.981	0.0290768		539.981	0.0291558
539.003	0.0270379		539.003	0.0288851		539.003	0.0290678
537.986	0.0269646		537.986	0.0284867		537.986	0.0286373
537.007	0.0259405		537.007	0.0279254		537.007	0.0281217
535.991	0.0266042		535.991	0.028552		535.991	0.0287446
535.011	0.0251516		535.011	0.0285769		535.011	0.0289156
533.994	0.0251852		533.994	0.0275409		533.994	0.0277738
533.014	0.0253967		533.014	0.0292374		533.014	0.0296172
531.996	0.0245698		531.996	0.0277074		531.996	0.0280177
531.016	0.0221167		531.016	0.0257438		531.016	0.0261025
529.998	0.0218742		529.998	0.025389		529.998	0.0257366
529.017	0.0215227		529.017	0.0256524		529.017	0.0260609
527.998	0.0242956		527.998	0.0283131		527.998	0.0287104
527.017	0.0234909		527.017	0.0270886		527.017	0.0274445
525.998	0.0226486		525.998	0.0262951		525.998	0.0266558
525.016	0.023138		525.016	0.0269803		525.016	0.0273603
523.997	0.0226939		523.997	0.0263549		523.997	0.0267169
523.015	0.0216965		523.015	0.0267253		523.015	0.0272227
521.995	0.0205478		521.995	0.0262485		521.995	0.0268123
521.012	0.0209589		521.012	0.0265817		521.012	0.0271378
519.992	0.0206518		519.992	0.0259957		519.992	0.0265242
519.009	0.0203467		519.009	0.0253316		519.009	0.0258246
517.988	0.0202427		517.988	0.0247998		517.988	0.0252506
517.005	0.0205015		517.005	0.0264126		517.005	0.0269972
515.983	0.0207665		515.983	0.0253415		515.983	0.0257939
514.999	0.0207387		514.999	0.0264427		514.999	0.0270068
514.015	0.0208011		514.015	0.0261956		514.015	0.0267292
512.993	0.0201904		512.993	0.0253668		512.993	0.0258788
512.009	0.0201861		512.009	0.0257231		512.009	0.0262707
510.986	0.0200629		510.986	0.0262021		510.986	0.0268093
510.001	0.0203816		510.001	0.0265475		510.001	0.0271573
509.017	0.021505		509.017	0.0265661		509.017	0.0270666
507.993	0.0216952		507.993	0.0269005		507.993	0.0274153
507.008	0.0206573		507.008	0.0260111		507.008	0.0265406
505.984	0.0207346		505.984	0.0254164		505.984	0.0258795
504.998	0.0219715		504.998	0.0279229		504.998	0.0285115
504.012	0.0209845		504.012	0.0264865		504.012	0.0270307
502.988	0.0224476		502.988	0.0266077		502.988	0.0270191
502.002	0.0231815		502.002	0.0275931		502.002	0.0280294
501.015	0.0204667		501.015	0.0260722		501.015	0.0266265
499.99	0.0219052		499.99	0.0269352		499.99	0.0274327
499.003	0.021882		499.003	0.0277572		499.003	0.0283383
498.016	0.0225991		498.016	0.0276152		498.016	0.0281113
496.99	0.0227639		496.99	0.0270621		496.99	0.0274872
496.002	0.0231679		496.002	0.0281315		496.002	0.0286224
495.014	0.02246		495.014	0.0281868		495.014	0.0287531
493.988	0.0251749		493.988	0.028889		493.988	0.0292564
493	0.0218518		493	0.0267968		493	0.0272858
492.011	0.024172		492.011	0.029977		492.011	0.0305511
490.984	0.0264602		490.984	0.0312251		490.984	0.0316963
489.995	0.0251093		489.995	0.0311869		489.995	0.031788
489.006	0.0244622		489.006	0.0299033		489.006	0.0304414
488.017	0.0240936		488.017	0.0292883		488.017	0.0298021
486.989	0.0281122		486.989	0.0330729		486.989	0.0335635
485.999	0.0274873		485.999	0.0325309		485.999	0.0330297
485.01	0.0251134		485.01	0.0310027		485.01	0.0315851
483.981	0.0270695		483.981	0.032478		483.981	0.0330129
482.991	0.0297551		482.991	0.0344279		482.991	0.0348901
482	0.0290443		482	0.0346386		482	0.0351919
481.01	0.0287579		481.01	0.0359914		481.01	0.0367068
480.019	0.0297692		480.019	0.0356555		480.019	0.0362376
478.989	0.0289362		478.989	0.0356747		478.989	0.0363412
477.998	0.0300061		477.998	0.036538		477.998	0.037184
477.006	0.0310265		477.006	0.03817		477.006	0.0388765
476.015	0.0309316		476.015	0.038794		476.015	0.0395716
474.984	0.0317486		474.984	0.0397798		474.984	0.0405741
473.992	0.0312725		473.992	0.0412299		473.992	0.0422146
473	0.0327762		473	0.042406		473	0.0433584
472.007	0.0326293		472.007	0.0428963		472.007	0.0439117
471.015	0.0335458		471.015	0.0444148		471.015	0.0454897
469.984	0.03404		469.984	0.0455832		469.984	0.0467249
468.991	0.035691		468.991	0.0485529		468.991	0.049825
467.997	0.0359084		467.997	0.0493856		467.997	0.0507185
467.004	0.0361954		467.004	0.0515446		467.004	0.0530626
466.01	0.0379939		466.01	0.0540826		466.01	0.0556738
465.016	0.038161		465.016	0.0560415		465.016	0.0578099
463.984	0.0401896		463.984	0.0588332		463.984	0.0606771
462.99	0.0404964		462.99	0.0617995		462.99	0.0639064
461.995	0.0397262		461.995	0.0633747		461.995	0.0657135
461	0.0404291		461	0.065583		461	0.0680707
460.006	0.0422259		460.006	0.0689076		460.006	0.0715465
459.011	0.0451925		459.011	0.0732187		459.011	0.0759905
458.015	0.0453299		458.015	0.0768761		458.015	0.0799961
456.982	0.0454636		456.982	0.0797411		456.982	0.0831312
455.986	0.0460383		455.986	0.0832429		455.986	0.0869225
454.99	0.0475014		454.99	0.0877478		454.99	0.0917282
453.994	0.0488289		453.994	0.0926171		453.994	0.0969478
452.998	0.050703		452.998	0.0967371		452.998	0.10129
452.002	0.0519886		452.002	0.101551		452.002	0.106452
451.005	0.0534077		451.005	0.107271		451.005	0.112598
450.009	0.0535117		450.009	0.111474		450.009	0.117207
449.012	0.0553988		449.012	0.116624		449.012	0.122679
448.015	0.0571822		448.015	0.122382		448.015	0.12883
447.018	0.0586873		447.018	0.127728		447.018	0.134556
445.982	0.0600546		445.982	0.134552		445.982	0.14192
444.984	0.0620635		444.984	0.141036		444.984	0.148847
443.986	0.0639321		443.986	0.148561		443.986	0.156931
442.988	0.06574		442.988	0.156502		442.988	0.165478
441.99	0.0670167		441.99	0.16311		441.99	0.172614
440.992	0.069346		440.992	0.171218		440.992	0.181294
439.993	0.0719335		439.993	0.178674		439.993	0.189231
438.995	0.0740261		438.995	0.185653		438.995	0.196693
437.996	0.0762976		437.996	0.195223		437.996	0.206985
436.997	0.077843		436.997	0.202884		436.997	0.21525
435.997	0.0797006		435.997	0.212207		435.997	0.225312
434.998	0.0825223		434.998	0.219475		434.998	0.23302
433.998	0.0842086		433.998	0.22794		433.998	0.242155
432.999	0.0870858		432.999	0.236104		432.999	0.250842
431.999	0.0900724		431.999	0.24514		431.999	0.260476
430.999	0.0926555		430.999	0.252479		430.999	0.268286
429.998	0.0965031		429.998	0.261534		429.998	0.277855
428.998	0.0986021		428.998	0.269291		428.998	0.286172
427.997	0.103009		427.997	0.27679		427.997	0.293978
426.996	0.107712		426.996	0.284535		426.996	0.302023
425.995	0.109893		425.995	0.291444		425.995	0.309399
424.994	0.114578		424.994	0.298105		424.994	0.316256
423.993	0.117966		423.993	0.304043		423.993	0.322447
422.991	0.124545		422.991	0.310743		422.991	0.329158
421.99	0.130261		421.99	0.317779		421.99	0.336324
420.988	0.135268		420.988	0.322757		420.988	0.3413
419.986	0.14264		419.986	0.329313		419.986	0.347775
418.984	0.148995		418.984	0.332516		418.984	0.350666
417.981	0.155983		417.981	0.336686		417.981	0.354558
417.017	0.165038		417.017	0.341583		417.017	0.359043
416.014	0.174615		416.014	0.345302		416.014	0.362184
415.012	0.184154		415.012	0.348642		415.012	0.36491
414.009	0.194511		414.009	0.352327		414.009	0.367935
413.005	0.206542		413.005	0.355251		413.005	0.369959
412.002	0.218514		412.002	0.355829		412.002	0.36941
410.998	0.231194		410.998	0.356811		410.998	0.369235
409.995	0.24407		409.995	0.359024		409.995	0.370393
408.991	0.257893		408.991	0.360288		408.991	0.370415
407.987	0.270752		407.987	0.358876		407.987	0.367591
406.983	0.284094		406.983	0.357696		406.983	0.364975
406.017	0.297285		406.017	0.357061		406.017	0.362972
405.012	0.311356		405.012	0.355919		405.012	0.360327
404.007	0.323402		404.007	0.353605		404.007	0.356592
403.003	0.335074		403.003	0.351544		403.003	0.353172
401.998	0.347263		401.998	0.349041		401.998	0.349216
400.992	0.357111		400.992	0.345453		400.992	0.344301
399.987	0.367085		399.987	0.342555		399.987	0.340129
398.981	0.374348		398.981	0.338294		398.981	0.334728
398.014	0.379572		398.014	0.333285		398.014	0.328707
397.009	0.385034		397.009	0.33074		397.009	0.32537
396.003	0.389125		396.003	0.325038		396.003	0.3187
394.996	0.391394		394.996	0.320029		394.996	0.312971
393.99	0.39256		393.99	0.315181		393.99	0.307528
392.984	0.394356		392.984	0.311718		392.984	0.303545
392.016	0.392158		392.016	0.304655		392.016	0.296001
391.009	0.390469		391.009	0.299873		391.009	0.290913
390.002	0.388872		390.002	0.295268		390.002	0.28601
388.995	0.383209		388.995	0.287419		388.995	0.277946
387.988	0.379348		387.988	0.280925		387.988	0.27119
387.019	0.374066		387.019	0.275256		387.019	0.265484
386.011	0.368579		386.011	0.269987		386.011	0.260236
385.003	0.362896		385.003	0.263427		385.003	0.253589
383.996	0.355905		383.996	0.256417		383.996	0.246577
382.987	0.351318		382.987	0.250967		382.987	0.241042
382.018	0.345236		382.018	0.244495		382.018	0.234532
381.01	0.338732		381.01	0.238079		381.01	0.228124
380.001	0.333871		380.001	0.231851		380.001	0.221762
378.992	0.328465		378.992	0.225121		378.992	0.214901
377.984	0.321172		377.984	0.219084		377.984	0.208988
377.013	0.318394		377.013	0.215206		377.013	0.205
376.004	0.314079		376.004	0.211428		376.004	0.201276
374.995	0.307337		374.995	0.204284		374.995	0.194092
373.986	0.300479		373.986	0.198384		373.986	0.188287
373.015	0.295794		373.015	0.193104		373.015	0.182947
372.005	0.288287		372.005	0.186947		372.005	0.176924
370.995	0.282865		370.995	0.1829		370.995	0.173013
369.985	0.276635		369.985	0.178559		369.985	0.16886
369.014	0.269314		369.014	0.174644		369.014	0.165281
368.003	0.263604		368.003	0.168769		368.003	0.159389
366.993	0.257296		366.993	0.165409		366.993	0.156321
365.982	0.250864		365.982	0.161868		365.982	0.153066
365.01	0.240637		365.01	0.157339		365.01	0.1491
363.999	0.235238		363.999	0.153174		363.999	0.145058
362.988	0.225685		362.988	0.14893		362.988	0.141339
362.016	0.216915		362.016	0.144129		362.016	0.13693
361.005	0.212975		361.005	0.145195		361.005	0.138491
359.993	0.204655		359.993	0.140595		359.993	0.134259
358.981	0.19726		358.981	0.136907		358.981	0.130938
358.009	0.189727		358.009	0.133552		358.009	0.127997
356.997	0.186379		356.997	0.132446		356.997	0.127112
355.985	0.179336		355.985	0.129815		355.985	0.124917
355.011	0.174481		355.011	0.127909		355.011	0.123303
353.999	0.168563		353.999	0.126199		353.999	0.122009
352.986	0.165538		352.986	0.125113		352.986	0.121115
352.013	0.15907		352.013	0.12283		352.013	0.119246
351	0.156185		351	0.122324		351	0.118975
349.987	0.151751		349.987	0.121347		349.987	0.11834
349.013	0.147696		349.013	0.119834		349.013	0.117078
347.999	0.14371		347.999	0.119307		347.999	0.116893
346.986	0.140215		346.986	0.118039		346.986	0.115845
346.012	0.138724		346.012	0.11788		346.012	0.115819
344.998	0.13566		344.998	0.117794		344.998	0.116027
343.984	0.133357		343.984	0.118156		343.984	0.116653
343.009	0.132034		343.009	0.11727		343.009	0.11581
341.995	0.127526		341.995	0.116447		341.995	0.115351
340.981	0.126587		340.981	0.11603		340.981	0.114986
340.006	0.125433		340.006	0.117032		340.006	0.116201
338.991	0.122998		338.991	0.117154		338.991	0.116576
338.015	0.122484		338.015	0.116511		338.015	0.115921
337.001	0.122163		337.001	0.116071		337.001	0.115468
335.986	0.12105		335.986	0.116123		335.986	0.115636
335.01	0.119682		335.01	0.116777		335.01	0.116489
333.995	0.119159		333.995	0.117124		333.995	0.116923
333.018	0.118956		333.018	0.117289		333.018	0.117124
332.003	0.119473		332.003	0.118422		332.003	0.118318
330.987	0.118583		330.987	0.119575		330.987	0.119673
330.011	0.118665		330.011	0.119769		330.011	0.119879
328.995	0.118866		328.995	0.120496		328.995	0.120658
328.018	0.118777		328.018	0.121248		328.018	0.121493
327.002	0.117562		327.002	0.121343		327.002	0.121717
325.986	0.117872		325.986	0.123619		325.986	0.124187
325.009	0.116528		325.009	0.123892		325.009	0.124621
323.992	0.118188		323.992	0.125877		323.992	0.126638
323.015	0.120955		323.015	0.128599		323.015	0.129355
321.998	0.117911		321.998	0.1283		321.998	0.129328
320.981	0.118066		320.981	0.128981		320.981	0.130061
320.003	0.117664		320.003	0.129929		320.003	0.131142
318.986	0.118977		318.986	0.13177		318.986	0.133035
318.008	0.119882		318.008	0.132849		318.008	0.134131
316.99	0.120734		316.99	0.133312		316.99	0.134556
316.012	0.12024		316.012	0.133466		316.012	0.134774
314.994	0.12125		314.994	0.134504		314.994	0.135815
314.016	0.123036		314.016	0.137516		314.016	0.138948
312.998	0.123328		312.998	0.136729		312.998	0.138055
312.019	0.124864		312.019	0.137775		312.019	0.139052
311.001	0.127442		311.001	0.140002		311.001	0.141244
309.983	0.129983		309.983	0.141758		309.983	0.142923
309.003	0.133488		309.003	0.144784		309.003	0.145902
307.985	0.138891		307.985	0.14866		307.985	0.149626
307.005	0.146012		307.005	0.154543		307.005	0.155387
305.987	0.152464		305.987	0.160214		305.987	0.16098
305.007	0.16233		305.007	0.169421		305.007	0.170122
303.988	0.175939		303.988	0.181406		303.988	0.181947
303.008	0.190378		303.008	0.195368		303.008	0.195861
301.989	0.20846		301.989	0.212377		301.989	0.212764
301.009	0.227207		301.009	0.231465		301.009	0.231887
299.989	0.252597		299.989	0.258204		299.989	0.258759
299.009	0.2829		299.009	0.289573		299.009	0.290233
297.989	0.316278		297.989	0.3242		297.989	0.324984
297.008	0.35225		297.008	0.363637		297.008	0.364763
295.988	0.401268		295.988	0.410856		295.988	0.411804
295.008	0.45594		295.008	0.471169		295.008	0.472675
293.987	0.525455		293.987	0.538934		293.987	0.540267
293.006	0.598022		293.006	0.613001		293.006	0.614482
291.986	0.664233		291.986	0.680959		291.986	0.682613
291.005	0.705311		291.005	0.721485		291.005	0.723084
289.984	0.733278		289.984	0.748632		289.984	0.75015
289.002	0.748723		289.002	0.763323		289.002	0.764767
287.981	0.768117		287.981	0.783436		287.981	0.784951
287	0.795634		287	0.812173		287	0.813809
286.018	0.829454		286.018	0.846616		286.018	0.848314
284.997	0.869511		284.997	0.887018		284.997	0.888749
284.015	0.899694		284.015	0.91606		284.015	0.917679
282.993	0.919686		282.993	0.934875		282.993	0.936377
282.011	0.930867		282.011	0.943284		282.011	0.944512
280.989	0.937269		280.989	0.948118		280.989	0.949191
280.007	0.936455		280.007	0.944633		280.007	0.945442
278.985	0.929948		278.985	0.935296		278.985	0.935825
278.002	0.920215		278.002	0.923563		278.002	0.923894
277.019	0.912359		277.019	0.913404		277.019	0.913507
275.997	0.904057		275.997	0.903321		275.997	0.903248
275.014	0.894272		275.014	0.891113		275.014	0.8908
273.991	0.880365		273.991	0.878023		273.991	0.877792
273.008	0.86248		273.008	0.860083		273.008	0.859846
271.985	0.846501		271.985	0.840545		271.985	0.839956
271.002	0.830219		271.002	0.821647		271.002	0.820799
270.018	0.806694		270.018	0.799273		270.018	0.798539
268.995	0.783821		268.995	0.776418		268.995	0.775685
268.012	0.756731		268.012	0.751303		268.012	0.750766
266.988	0.732793		266.988	0.724433		266.988	0.723606
266.004	0.70812		266.004	0.703568		266.004	0.703118
264.981	0.682578		264.981	0.677826		264.981	0.677356
263.997	0.654159		263.997	0.649655		263.997	0.64921
263.012	0.628848		263.012	0.624395		263.012	0.623955
261.989	0.600263		261.989	0.597347		261.989	0.597059
261.004	0.581479		261.004	0.577546		261.004	0.577157
260.02	0.568813		260.02	0.56496		260.02	0.564579
258.996	0.5483		258.996	0.54616		258.996	0.545948
258.011	0.525474		258.011	0.523582		258.011	0.523395
256.987	0.502857		256.987	0.501591		256.987	0.501466
256.002	0.481761		256.002	0.482486		256.002	0.482557
255.016	0.467245		255.016	0.4684		255.016	0.468514
253.992	0.454804		253.992	0.458001		253.992	0.458317
253.007	0.446351		253.007	0.448883		253.007	0.449133
251.982	0.440925		251.982	0.443538		251.982	0.443797
250.996	0.433096		250.996	0.436271		250.996	0.436585
250.011	0.433166		250.011	0.43595		250.011	0.436225
248.986	0.440518		248.986	0.444243		248.986	0.444611
248	0.453671		248	0.457159		248	0.457504
247.014	0.472547		247.014	0.474303		247.014	0.474477
245.989	0.504306		245.989	0.506921		245.989	0.50718
245.003	0.546155		245.003	0.550466		245.003	0.550892
244.017	0.603239		244.017	0.608791		244.017	0.609341
242.991	0.666055		242.991	0.670565		242.991	0.671011
242.005	0.756162		242.005	0.764506		242.005	0.765331
241.018	0.875749		241.018	0.883396		241.018	0.884152
239.992	1.02295		239.992	1.03616		239.992	1.03747
239.006	1.21029		239.006	1.21264		239.006	1.21287
238.019	1.44112		238.019	1.44361		238.019	1.44385
236.993	1.72282		236.993	1.72533		236.993	1.72558
236.006	2.06371		236.006	2.06342		236.006	2.06339
235.019	2.4272		235.019	2.42937		235.019	2.42959
233.992	2.87334		233.992	2.87647		233.992	2.87678
233.005	3.45235		233.005	3.48771		233.005	3.4912
232.018	4.04575		232.018	4.06626		232.018	4.06829
230.991	4.76094		230.991	4.79655		230.991	4.80007
230.004	5.38281		230.004	5.3706		230.004	5.36939
229.016	5.87309		229.016	5.86157		229.016	5.86043
227.989	6.61608		227.989	6.60804		227.989	6.60725
227.001	7.24597		227.001	7.24495		227.001	7.24485
226.014	7.7837		226.014	7.77132		226.014	7.7701
224.986	8.33375		224.986	8.33963		224.986	8.34021
223.998	8.83669		223.998	8.83411		223.998	8.83386
223.01	9.39164		223.01	9.39234		223.01	9.39241
221.983	9.92523		221.983	9.89026		221.983	9.8868
220.995	10.3824		220.995	10.3972		220.995	10.3987
220.006	10.8135		220.006	10.7978		220.006	10.7963

## Sheet: Fig2c
Figure 2c - Photoactivation Kinetics of DmF1 and DrF1
DmF1			DrF1
Time (s)	A (a.u.)		Time (s)	A (a.u.)
0.413263	0.107218		0.473665	0.114815
1.49319	0.105613		1.49361	0.118457
2.49325	0.108572		2.49359	0.113317
3.49325	0.106654		3.49359	0.112302
4.49319	0.106278		4.49352	0.112921
5.48322	0.105779		5.47358	0.114505
6.49324	0.106276		6.4735	0.111578
7.49324	0.105874		7.49362	0.115385
8.49321	0.104809		8.48352	0.114702
9.49328	0.10636		9.4736	0.112951
10.4732	0.10867		10.4735	0.115176
11.4934	0.105048		11.4936	0.113062
12.4932	0.105344		12.4935	0.111309
13.4932	0.103691		13.4935	0.114479
14.4732	0.105355		14.4936	0.115189
15.4933	0.106058		15.4936	0.115635
16.4933	0.104603		16.4937	0.117559
17.4933	0.106137		17.4936	0.117194
18.4933	0.106887		18.4936	0.113092
19.4932	0.104694		19.4936	0.112413
20.4933	0.104291		20.4936	0.113306
21.4932	0.108564		21.4836	0.112401
22.4932	0.105656		22.4936	0.112189
23.4733	0.105875		23.4936	0.113826
24.4932	0.104034		24.4936	0.117949
25.4933	0.105797		25.4936	0.115797
26.4833	0.103457		26.4936	0.114341
27.4932	0.106482		27.4936	0.115073
28.4734	0.105569		28.4934	0.113045
29.4933	0.105196		29.4936	0.111211
30.4732	0.104674		30.4936	0.112985
31.4732	0.106827		31.4936	0.114898
32.4733	0.105167		32.4936	0.113702
33.4933	0.101933		33.4936	0.116286
34.5032	0.106693		34.4936	0.114691
35.4732	0.104102		35.4937	0.111712
36.4932	0.105845		36.4936	0.113542
37.4933	0.10352		37.4936	0.110472
38.4932	0.104055		38.4938	0.114238
39.4933	0.102539		39.4935	0.114207
40.4933	0.104101		40.4937	0.112961
41.4932	0.102912		41.4837	0.112893
42.5032	0.105073		42.4836	0.114564
43.4932	0.103973		43.5036	0.112995
44.4733	0.103258		44.4936	0.117681
45.4733	0.104132		45.4936	0.114015
46.4734	0.10609		46.4936	0.114596
47.4734	0.103855		47.5036	0.112079
48.4733	0.104674		48.4735	0.113689
49.4732	0.105175		49.4936	0.112847
50.4932	0.104462		50.4937	0.116523
51.5031	0.104455		51.5036	0.113301
52.4933	0.104325		52.4936	0.112428
53.4932	0.103722		53.4936	0.112702
54.4933	0.10385		54.4936	0.113568
55.4933	0.105029		55.4936	0.117225
56.4933	0.101099		56.4936	0.112632
57.4933	0.10416		57.5035	0.1131
58.4932	0.101622		58.4935	0.115913
59.4932	0.103914		59.4935	0.11969
60.4933	0.135294		60.4935	0.149468
61.4932	0.169338		61.4936	0.165115
62.4931	0.200248		62.4934	0.192597
63.4932	0.234089		63.4934	0.213997
64.4932	0.26367		64.4937	0.234386
65.5032	0.294011		65.4835	0.254546
66.4733	0.321754		66.4936	0.276435
67.4733	0.346291		67.4935	0.299214
68.4932	0.373071		68.4937	0.318079
69.4932	0.397459		69.4935	0.336821
70.4932	0.41819		70.4936	0.353399
71.4933	0.441497		71.4936	0.371786
72.4732	0.46291		72.4937	0.392981
73.4932	0.485083		73.4936	0.409238
74.4932	0.503651		74.4935	0.427052
75.4932	0.522059		75.4935	0.444202
76.4933	0.538333		76.4935	0.460477
77.4733	0.557096		77.4936	0.474358
78.4733	0.572424		78.4936	0.489687
79.4733	0.587287		79.4935	0.504848
80.4932	0.603912		80.4935	0.517784
81.4932	0.620202		81.4936	0.530589
82.4732	0.630308		82.4936	0.548527
83.4932	0.643233		83.4836	0.555502
84.4933	0.658394		84.4835	0.568723
85.4933	0.670194		85.4937	0.583534
86.4933	0.683497		86.4936	0.596278
87.4734	0.691111		87.4936	0.608692
88.4933	0.701623		88.5036	0.620423
89.4732	0.711108		89.4736	0.631052
90.4733	0.720583		90.4936	0.64039
91.4732	0.732215		91.4936	0.64949
92.4733	0.739868		92.5036	0.658443
93.4732	0.748678		93.4936	0.669686
94.4733	0.758593		94.4736	0.67685
95.4733	0.764735		95.4937	0.6895
96.4733	0.772418		96.4936	0.694454
97.4734	0.778253		97.4936	0.704494
98.4733	0.788164		98.4736	0.708756
99.4732	0.794376		99.4936	0.720355
100.473	0.80034		100.493	0.728285
101.473	0.80588		101.494	0.735742
102.473	0.811591		102.494	0.740637
103.473	0.819238		103.474	0.748152
104.473	0.823577		104.474	0.754653
105.473	0.82833		105.474	0.76219
106.473	0.833265		106.474	0.771325
107.473	0.842318		107.493	0.776682
108.493	0.844481		108.494	0.781862
109.493	0.850862		109.494	0.788188
110.493	0.853777		110.494	0.793899
111.473	0.858351		111.494	0.797055
112.473	0.861952		112.474	0.801989
113.473	0.865535		113.494	0.811066
114.473	0.870036		114.474	0.810119
115.473	0.873734		115.474	0.818951
116.473	0.876144		116.474	0.824894
117.473	0.882012		117.514	0.827196
118.473	0.88189		118.494	0.833918
119.473	0.885389		119.494	0.838008
120.473	0.890996		120.494	0.839182
121.473	0.893012		121.493	0.844429
122.473	0.895232		122.494	0.845968
123.473	0.896601		123.494	0.853282
124.473	0.901139		124.494	0.856864
125.473	0.905095		125.494	0.858154
126.493	0.90648		126.494	0.867188
127.493	0.908		127.494	0.865171
128.493	0.909077		128.474	0.872584
129.493	0.912324		129.474	0.873962
130.493	0.916185		130.474	0.877615
131.493	0.921132		131.474	0.881502
132.493	0.916725		132.474	0.880637
133.493	0.922052		133.474	0.886852
134.493	0.925601		134.473	0.887046
135.493	0.924594		135.474	0.891909
136.493	0.926815		136.484	0.892369
137.493	0.928422		137.474	0.894618
138.493	0.928543		138.474	0.897366
139.493	0.930911		139.494	0.899435
140.493	0.934687		140.473	0.902379
141.493	0.93562		141.474	0.904565
142.493	0.936607		142.473	0.905917
143.493	0.936436		143.484	0.909228
144.493	0.938487		144.474	0.913992
145.493	0.943348		145.474	0.914846
146.493	0.942091		146.474	0.919303
147.493	0.944101		147.474	0.916909
148.493	0.946064		148.474	0.919062
149.493	0.944705		149.474	0.920475
150.493	0.945837		150.474	0.920794
151.493	0.947274		151.474	0.924944
152.493	0.949853		152.474	0.928217
153.493	0.951653		153.474	0.9293
154.493	0.95122		154.474	0.930727
155.493	0.953891		155.474	0.932589
156.493	0.953553		156.474	0.931857
157.493	0.9564		157.474	0.934424
158.493	0.956129		158.474	0.935175
159.493	0.95554		159.474	0.938994
160.493	0.956305		160.484	0.938099
161.493	0.95524		161.474	0.940795
162.473	0.960647		162.474	0.938099
163.473	0.959129		163.474	0.943064
164.473	0.960079		164.474	0.945382
165.473	0.958871		165.494	0.94168
166.473	0.962239		166.493	0.94499
167.473	0.964824		167.494	0.946126
168.473	0.96404		168.474	0.950873
169.473	0.96109		169.474	0.948453
170.473	0.9647		170.474	0.950369
171.473	0.964479		171.474	0.952141
172.473	0.966857		172.474	0.953623
173.473	0.967291		173.474	0.955851
174.473	0.966886		174.474	0.955059
175.473	0.966138		175.474	0.952611
176.473	0.968632		176.474	0.956214
177.473	0.965361		177.484	0.955291
178.473	0.968026		178.473	0.958703
179.493	0.97021		179.474	0.957531
180.493	0.969275		180.494	0.961795
181.493	0.970079		181.494	0.962507
182.493	0.971222		182.494	0.961351
183.493	0.971751		183.494	0.959389
184.493	0.971453		184.484	0.961155
185.493	0.973444		185.494	0.9642
186.493	0.973224		186.494	0.96292
187.493	0.974424		187.494	0.963447
188.493	0.973041		188.494	0.966056
189.473	0.974765		189.474	0.966577
190.473	0.975124		190.474	0.966377
191.473	0.97681		191.474	0.965251
192.473	0.975783		192.474	0.965882
193.473	0.977092		193.474	0.967828
194.473	0.977133		194.474	0.970209
195.493	0.977164		195.474	0.967047
196.493	0.977757		196.494	0.971208
197.493	0.978166		197.494	0.969399
198.493	0.978683		198.494	0.972948
199.493	0.979315		199.493	0.97056
200.493	0.976149		200.494	0.973181
201.473	0.979541		201.494	0.97213
202.473	0.979684		202.474	0.975376
203.473	0.980139		203.474	0.975173
204.473	0.978962		204.474	0.974912
205.473	0.980259		205.474	0.975568
206.473	0.979326		206.474	0.976382
207.493	0.982107		207.474	0.976274
208.493	0.98008		208.474	0.975684
209.493	0.981581		209.474	0.974674
210.493	0.98056		210.484	0.97396
211.493	0.981729		211.494	0.979135
212.483	0.980348		212.494	0.976167
213.493	0.98197		213.494	0.981541
214.473	0.980904		214.494	0.9771
215.473	0.983202		215.484	0.978001
216.473	0.982591		216.484	0.976692
217.473	0.983259		217.483	0.978621
218.473	0.982928		218.474	0.979741
219.473	0.983412		219.474	0.98153
220.493	0.983373		220.474	0.981493
221.493	0.984738		221.494	0.977337
222.493	0.985835		222.494	0.981078
223.493	0.985893		223.494	0.981614
224.493	0.98604		224.494	0.979906
225.483	0.982571		225.494	0.980654
226.493	0.986495		226.494	0.981583
227.493	0.986514		227.494	0.980491
228.493	0.986615		228.473	0.981258
229.473	0.984367		229.474	0.985174
230.473	0.985643		230.474	0.982239
231.473	0.985054		231.474	0.981749
232.473	0.987828		232.474	0.984871
233.473	0.986851		233.474	0.984031
234.473	0.987349		234.494	0.983664
235.473	0.987635		235.494	0.980477
236.473	0.987429		236.493	0.985691
237.473	0.987155		237.504	0.983627
238.473	0.985951		238.494	0.983766
239.473	0.985109		239.494	0.985808
240.493	0.988532		240.494	0.986734
241.493	0.987215		241.474	0.986836
242.493	0.987185		242.474	0.985947
243.493	0.988223		243.474	0.983492
244.493	0.987958		244.474	0.985548
245.493	0.988634		245.474	0.987879
246.473	0.988721		246.474	0.988191
247.473	0.990284		247.494	0.988269
248.473	0.989564		248.494	0.985823
249.473	0.989327		249.494	0.984738
250.473	0.98737		250.494	0.984819
251.473	0.990546		251.494	0.987583
252.473	0.986472		252.494	0.986636
253.473	0.990267		253.474	0.986214
254.473	0.98943		254.474	0.987395
255.474	0.992146		255.474	0.992103
256.473	0.988689		256.474	0.988026
257.473	0.989233		257.474	0.989361
258.493	0.989353		258.474	0.988771
259.493	0.99072		259.474	0.984913
260.493	0.989414		260.494	0.988087
261.493	0.990688		261.494	0.988911
262.493	0.987823		262.494	0.989845
263.493	0.990472		263.494	0.989668
264.493	0.990148		264.494	0.988093
265.493	0.992116		265.494	0.988325
266.473	0.990304		266.494	0.98904
267.473	0.989116		267.474	0.988669
268.473	0.989616		268.474	0.989265
269.473	0.988047		269.484	0.988421
270.473	0.99565		270.474	0.987646
271.483	0.992058		271.474	0.988194
272.473	0.989514		272.474	0.988547
273.473	0.991978		273.493	0.988487
274.473	0.993609		274.494	0.992109
275.493	0.99276		275.494	0.989695
276.493	0.992245		276.494	0.988131
277.493	0.991704		277.494	0.986509
278.493	0.992089		278.494	0.990078
279.483	0.994601		279.494	0.990002
280.493	0.993735		280.474	0.990927
281.493	0.989191		281.474	0.990244
282.473	0.993453		282.474	0.988398
283.483	0.993695		283.474	0.98863
284.493	0.992581		284.474	0.986865
285.493	0.991551		285.474	0.98752
286.493	0.992068		286.474	0.99161
287.493	0.994352		287.474	0.989584
288.473	0.994544		288.474	0.989299
289.473	0.993593		289.474	0.990959
290.473	0.992913		290.474	0.990587
291.493	0.9909		291.474	0.992348
292.493	0.993759		292.474	0.990192
293.493	0.992581		293.474	0.988857
294.483	0.991442		294.474	0.992674
295.493	0.99258		295.474	0.99329
296.493	0.992332		296.474	0.992186
297.473	0.994909		297.504	0.989215
298.473	0.993507		298.474	0.989304
299.473	0.993323		299.474	0.992732
300.473	0.996147		300.474	0.990396
301.473	0.994652		301.494	0.990836
302.473	0.991699		302.494	0.992314
303.473	0.990459		303.494	0.990641
304.473	0.994324		304.484	0.992896
305.473	0.994458		305.494	0.991991
306.503	0.993747		306.493	0.993504
307.473	0.990898		307.494	0.993249
308.473	0.993077		308.494	0.991559
309.463	0.99217		309.474	0.992143
310.473	0.995974		310.474	0.99181
311.473	0.994588		311.494	0.990714
312.493	0.995021		312.494	0.9932
313.493	0.995096		313.494	0.991643
314.493	0.99324		314.494	0.99398
315.493	0.994498		315.494	0.994388
316.493	0.992117		316.494	0.991412
317.493	0.993365		317.493	0.991006
318.493	0.994519		318.494	0.993177
319.493	0.994789		319.494	0.993238
320.493	0.994941		320.493	0.990147
321.493	0.99804		321.494	0.992283
322.473	0.993604		322.484	0.992051
323.473	0.995592		323.484	0.994207
324.473	0.994043		324.474	0.991135
325.473	0.995057		325.474	0.992773
326.483	0.994262		326.494	0.99228
327.473	0.994545		327.494	0.99386
328.473	0.99278		328.494	0.993883
329.473	0.994321		329.494	0.990995
330.493	0.994613		330.493	0.994433
331.493	0.995684		331.494	0.990052
332.493	0.996203		332.484	0.99396
333.493	0.993628		333.494	0.996053
334.493	0.995815		334.494	0.99476
335.493	0.997487		335.494	0.990577
336.493	0.995491		336.494	0.990192
337.473	0.994831		337.474	0.992077
338.473	0.997552		338.484	0.994094
339.473	0.99584		339.474	0.991743
340.473	0.994007		340.473	0.992832
341.473	0.995482		341.474	0.991422
342.473	0.99501		342.494	0.993527
343.473	0.995574		343.494	0.994664
344.483	0.996184		344.494	0.991274
345.473	0.997229		345.494	0.99288
346.483	0.996179		346.494	0.993617
347.503	0.995729		347.494	0.993964
348.473	0.997146		348.494	0.996245
349.473	0.993913		349.474	0.993753
350.493	0.994094		350.474	0.993078
351.493	0.994946		351.474	0.993545
352.493	0.995274		352.474	0.995264
353.493	0.995237		353.474	0.996099
354.493	0.995179		354.484	0.995068
355.493	0.995184		355.474	0.994338
356.493	0.996715		356.474	0.994208
357.473	0.9932		357.514	0.990079
358.483	0.995379		358.494	0.995075
359.473	0.995254		359.494	0.99062
360.493	0.997887		360.494	0.992876
361.483	0.996026		361.484	0.992973
362.473	0.994291		362.474	0.992921
363.493	0.998124		363.474	0.994645
364.493	0.993344		364.504	0.99521
365.493	0.996767		365.474	0.994793
366.493	0.99737		366.474	0.992865
367.493	0.995255		367.474	0.996818
368.493	0.994768		368.474	0.993908
369.493	0.993535		369.474	0.993972
370.483	0.996198		370.474	0.995692
371.493	0.997347		371.474	0.995955
372.483	0.993753		372.474	0.99767
373.473	0.993883		373.474	0.993476
374.493	0.997725		374.474	0.9957
375.493	0.995599		375.474	0.991064
376.493	0.994107		376.474	0.993393
377.493	0.996727		377.474	0.995924
378.473	0.99604		378.474	0.99293
379.493	0.995564		379.474	0.993704
380.493	0.996478		380.474	0.996342
381.493	0.995506		381.474	0.994906
382.493	0.995881		382.474	0.994913
383.483	0.995192		383.474	0.99422
384.473	0.99473		384.474	0.993725
385.473	0.995526		385.474	0.996313
386.493	0.997355		386.474	0.994325
387.483	0.995274		387.474	0.996733
388.493	0.996721		388.474	0.993916
389.493	0.99538		389.474	0.992852
390.493	0.998005		390.474	0.993502
391.493	0.992936		391.474	0.9945
392.493	0.99531		392.473	0.993312
393.493	0.996649		393.474	0.99234
394.493	0.998755		394.474	0.995221
395.493	0.995987		395.474	0.994688
396.493	0.997094		396.474	0.993304
397.473	0.995977		397.474	0.995082
398.473	0.996215		398.474	0.995777
399.473	0.996229		399.474	0.9938
400.473	0.996634		400.474	1
401.473	0.996019		401.474	0.992676
402.473	0.995881		402.504	0.99923
403.473	0.99666		403.474	0.99386
404.473	0.996958		404.494	0.995846
405.473	0.997003		405.474	0.994374
406.473	0.998689		406.474	0.993771
407.473	0.9954		407.493	0.998678
408.483	0.997209		408.493	0.995989
409.473	0.996388		409.494	0.994749
410.473	0.996809		410.494	0.998384
411.473	0.995687		411.484	0.995121
412.473	0.995017		412.494	0.995738
413.473	0.996501		413.494	0.993826
414.473	0.995298		414.474	0.996865
415.473	0.99697		415.474	0.993201
416.473	0.994817		416.474	0.994317
417.473	0.99534		417.494	0.996078
418.473	0.996322		418.494	0.991828
419.473	0.994734		419.494	0.99649
420.473	0.997712		420.494	0.993588
421.473	1		421.494	0.996435
422.473	0.996036		422.474	0.995504
423.473	0.996072		423.494	0.995931
424.493	0.99637		424.473	0.996643
425.473	0.995262		425.494	0.995109
426.493	0.995106		426.474	0.996977
427.483	0.99718		427.494	0.995957
428.473	0.996618		428.474	0.996497
429.483	0.99772		429.494	0.996923
430.493	0.997002		430.474	0.994821
431.493	0.996382		431.494	0.996307
432.493	0.996046		432.474	0.99476
433.493	0.997525		433.494	0.996613
434.493	0.995628		434.474	0.996358
435.473	0.996211		435.494	0.994712
436.503	0.997768		436.474	0.99759
437.473	0.996566		437.474	0.996292
438.473	0.995002		438.494	0.995817
439.473	0.995669		439.484	0.995722
440.473	0.996552		440.484	0.995913
441.473	0.995858		441.474	0.996656
442.493	0.998179		442.493	0.996093
443.493	0.998436		443.494	0.995909
444.493	0.995099		444.494	0.99715
445.483	0.99582		445.494	0.998058
446.493	0.995869		446.484	0.996456
447.493	0.996175		447.494	0.996703
448.483	0.995638		448.494	0.994152
449.493	0.995813		449.494	0.996845
450.493	0.995572		450.494	0.991583
451.493	0.997201		451.494	0.995129
452.493	0.995936		452.494	0.994559
453.493	0.996239		453.494	0.997264
454.493	0.997158		454.494	0.996995
455.493	0.997111		455.494	0.995201
456.493	0.995894		456.494	0.998838
457.493	0.995878		457.494	0.994017
458.493	0.995432		458.494	0.999645
459.493	0.999428		459.494	0.995955
460.493	0.998663		460.494	0.996059
461.493	0.995522		461.494	0.996759
462.493	0.995682		462.494	0.996568
463.493	0.996752		463.494	0.996032
464.493	0.998952		464.494	0.995323
465.493	0.996717		465.494	0.995243
466.493	0.996952		466.494	0.993361
467.493	0.998263		467.494	0.996613
468.493	0.998353		468.494	0.993723
469.493	0.996556		469.494	0.995794
470.493	0.998035		470.494	0.995037
471.493	0.997636		471.494	0.997744
472.493	0.998327		472.484	0.996871
473.493	0.999101		473.494	0.993929
474.493	0.998935		474.494	0.998113
475.493	0.997438		475.494	0.994531
476.493	0.99757		476.494	0.996499
477.493	0.998153		477.514	0.998861
478.493	0.99554		478.494	0.994896
479.493	0.996518		479.494	0.994782
480.493	0.98444		480.494	0.998471
481.493	0.957251		481.494	0.98414
482.493	0.935548		482.493	0.975315
483.493	0.912056		483.494	0.964183
484.493	0.89376		484.494	0.955412
485.493	0.872482		485.493	0.947974
486.493	0.852632		486.494	0.938828
487.493	0.831877		487.493	0.931497
488.493	0.812859		488.493	0.92393
489.493	0.799793		489.493	0.91248
490.493	0.777251		490.494	0.907776
491.493	0.76181		491.494	0.897704
492.493	0.742241		492.474	0.891661
493.493	0.726577		493.474	0.882011
494.493	0.712158		494.474	0.876267
495.493	0.694754		495.474	0.868929
496.493	0.679256		496.474	0.861306
497.493	0.668239		497.494	0.852605
498.483	0.650441		498.493	0.845057
499.493	0.635276		499.494	0.841441
500.493	0.622468		500.494	0.831356
501.493	0.612323		501.504	0.823832
502.493	0.597234		502.494	0.818586
503.493	0.583802		503.494	0.812717
504.493	0.570797		504.494	0.804692
505.493	0.56011		505.494	0.79444
506.493	0.546352		506.493	0.791246
507.493	0.535765		507.494	0.782053
508.493	0.522811		508.474	0.775246
509.493	0.515198		509.494	0.77019
510.493	0.504223		510.474	0.764852
511.493	0.494425		511.474	0.757127
512.473	0.483703		512.474	0.750306
513.473	0.474134		513.494	0.745738
514.473	0.464375		514.474	0.738152
515.493	0.455738		515.494	0.732339
516.493	0.444944		516.494	0.726977
517.493	0.436634		517.494	0.721929
518.493	0.428465		518.494	0.712951
519.473	0.419845		519.494	0.709543
520.493	0.410984		520.494	0.702056
521.473	0.405587		521.494	0.694861
522.493	0.396677		522.493	0.690501
523.493	0.391376		523.494	0.685163
524.493	0.383115		524.494	0.682247
525.493	0.376425		525.494	0.673266
526.493	0.368106		526.494	0.665191
527.493	0.360543		527.494	0.660752
528.483	0.356209		528.494	0.659715
529.493	0.349309		529.494	0.64994
530.493	0.342767		530.494	0.647852
531.503	0.338779		531.494	0.643546
532.493	0.331562		532.484	0.636967
533.473	0.327386		533.484	0.632519
534.493	0.321703		534.504	0.627376
535.503	0.315507		535.474	0.621689
536.493	0.311203		536.474	0.615387
537.493	0.304675		537.493	0.612186
538.493	0.299713		538.494	0.608056
539.493	0.295155		539.494	0.602051
540.493	0.288651		540.494	0.596153
541.493	0.284656		541.494	0.592342
542.493	0.280298		542.494	0.589109
543.493	0.274741		543.494	0.584402
544.493	0.272006		544.494	0.579671
545.493	0.267477		545.494	0.575424
546.503	0.264952		546.494	0.570738
547.493	0.262871		547.494	0.568036
548.493	0.25747		548.494	0.562276
549.473	0.254888		549.494	0.556895
550.473	0.248445		550.494	0.554681
551.493	0.245176		551.493	0.547439
552.473	0.244509		552.493	0.54716
553.473	0.241285		553.494	0.54324
554.473	0.236886		554.493	0.536587
555.473	0.231012		555.494	0.530797
556.503	0.22895		556.494	0.528853
557.493	0.226987		557.494	0.524531
558.503	0.223374		558.494	0.520289
559.493	0.220381		559.494	0.51752
560.493	0.221894		560.493	0.511569
561.493	0.216368		561.493	0.511204
562.493	0.213775		562.493	0.507165
563.493	0.212314		563.494	0.501073
564.493	0.208654		564.484	0.498399
565.493	0.206482		565.494	0.495021
566.473	0.204487		566.494	0.491377
567.493	0.202658		567.494	0.486601
568.493	0.201321		568.494	0.4851
569.493	0.198192		569.494	0.483365
570.493	0.197224		570.494	0.476504
571.493	0.194789		571.494	0.473975
572.493	0.189748		572.484	0.470904
573.493	0.189487		573.494	0.471017
574.493	0.188574		574.484	0.461024
575.493	0.18463		575.484	0.459664
576.493	0.183076		576.504	0.457068
577.493	0.183185		577.474	0.453982
578.493	0.181151		578.504	0.450632
579.483	0.178159		579.474	0.449072
580.493	0.177509		580.494	0.444216
581.493	0.175553		581.494	0.44237
582.493	0.173325		582.493	0.436049
583.493	0.171078		583.494	0.432915
584.493	0.170054		584.494	0.429469
585.493	0.168142		585.494	0.429476
586.493	0.169505		586.493	0.425919
587.493	0.168469		587.494	0.419486
588.493	0.166899		588.494	0.420752
589.493	0.165531		589.494	0.416295
590.493	0.164014		590.494	0.412963
591.493	0.161543		591.494	0.410348
592.493	0.161057		592.494	0.410493
593.503	0.160947		593.474	0.404803
594.493	0.15803		594.494	0.403708
595.473	0.157538		595.494	0.399595
596.493	0.155473		596.494	0.397537
597.503	0.153307		597.494	0.393278
598.493	0.155598		598.494	0.393423
599.473	0.154127		599.494	0.388526
600.493	0.150247		600.494	0.385895
601.493	0.15133		601.494	0.384725
602.473	0.151087		602.493	0.380073
603.473	0.149274		603.493	0.377563
604.473	0.147863		604.494	0.37954
605.473	0.144645		605.494	0.375061
606.473	0.144925		606.494	0.371142
607.473	0.144186		607.494	0.366976
608.473	0.144792		608.494	0.367761
609.473	0.14552		609.494	0.364952
610.473	0.141985		610.494	0.359397
611.483	0.146111		611.494	0.361535
612.473	0.144198		612.494	0.357473
613.473	0.144099		613.494	0.354826
614.473	0.142336		614.494	0.352519
615.473	0.137646		615.494	0.351927
616.473	0.138151		616.494	0.348886
617.473	0.137625		617.484	0.346336
618.473	0.13762		618.494	0.347289
619.473	0.137724		619.504	0.341235
620.473	0.135976		620.494	0.33928
621.483	0.137878		621.474	0.338501
622.473	0.135011		622.474	0.335613
623.473	0.132503		623.474	0.3343
624.473	0.136501		624.494	0.329834
625.473	0.134026		625.494	0.330302
626.473	0.131677		626.504	0.32661
627.473	0.131129		627.494	0.323913
628.473	0.131618		628.494	0.323137
629.473	0.13196		629.494	0.320294
630.473	0.130971		630.494	0.320049
631.473	0.129591		631.474	0.318181
632.473	0.13004		632.494	0.315438
633.473	0.129575		633.474	0.315986
634.473	0.129003		634.474	0.310762
635.473	0.128572		635.474	0.313013
636.473	0.128729		636.474	0.308674
637.473	0.126595		637.474	0.307981
638.473	0.125556		638.474	0.304789
639.473	0.126965		639.473	0.304644
640.473	0.12678		640.474	0.302474
641.473	0.125972		641.474	0.298762
642.473	0.126621		642.474	0.300311
643.473	0.126356		643.474	0.295595
644.473	0.125432		644.474	0.297267
645.473	0.12516		645.474	0.292718
646.473	0.123198		646.474	0.290088
647.473	0.124295		647.474	0.289188
648.493	0.12523		648.474	0.289986
649.493	0.123319		649.474	0.286296
650.493	0.124573		650.474	0.285538
651.493	0.125562		651.474	0.282962
652.493	0.123267		652.474	0.282146
653.493	0.122458		653.474	0.280765
654.493	0.12207		654.474	0.275955
655.493	0.122279		655.474	0.276034
656.493	0.122077		656.474	0.277429
657.493	0.120195		657.494	0.274913
658.493	0.119728		658.494	0.273817
659.493	0.119655		659.494	0.269561
660.493	0.119877		660.494	0.270148
661.493	0.119073		661.474	0.26715
662.493	0.121118		662.474	0.264583
663.493	0.120825		663.474	0.26477
664.493	0.1194		664.474	0.263491
665.493	0.11858		665.474	0.262464
666.483	0.11815		666.474	0.259483
667.493	0.11642		667.474	0.259082
668.493	0.117235		668.474	0.258755
669.493	0.118375		669.474	0.257126
670.493	0.118255		670.474	0.254117
671.493	0.1175		671.474	0.254208
672.493	0.116965		672.474	0.24997
673.493	0.117138		673.474	0.250739
674.493	0.117856		674.474	0.251163
675.493	0.117498		675.474	0.247322
676.493	0.115555		676.474	0.248963
677.493	0.115938		677.474	0.245276
678.493	0.113999		678.494	0.246418
679.493	0.115592		679.494	0.242676
680.493	0.114852		680.494	0.243369
681.493	0.115313		681.494	0.240645
682.493	0.115366		682.494	0.241318
683.473	0.114229		683.494	0.240065
684.473	0.113624		684.493	0.241126
685.473	0.115435		685.494	0.236409
686.473	0.113146		686.493	0.237697
687.473	0.112197		687.494	0.235294
688.473	0.114123		688.494	0.233151
689.493	0.11696		689.494	0.231011
690.493	0.113948		690.494	0.231924
691.493	0.111442		691.494	0.229443
692.493	0.113203		692.494	0.228197
693.493	0.113615		693.494	0.231314
694.493	0.110291		694.493	0.227085
695.493	0.113019		695.493	0.227072
696.493	0.112386		696.494	0.225014
697.493	0.111568		697.494	0.222733
698.483	0.113411		698.494	0.222007
699.473	0.111559		699.494	0.219063
700.473	0.112203		700.494	0.21919
701.473	0.112469		701.494	0.217668
702.473	0.109666		702.474	0.219142
703.473	0.113938		703.474	0.216581
704.493	0.112445		704.474	0.213688
705.493	0.112087		705.474	0.216043
706.493	0.112388		706.474	0.213634
707.493	0.109642		707.474	0.21421
708.493	0.111851		708.474	0.212306
709.493	0.110521		709.474	0.209494
710.493	0.11105		710.474	0.210393
711.493	0.111877		711.474	0.207618
712.493	0.111973		712.474	0.208806
713.493	0.108929		713.474	0.206641
714.473	0.110664		714.474	0.205324
715.473	0.108756		715.474	0.209693
716.473	0.110826		716.474	0.207618
717.473	0.109026		717.494	0.204235
718.473	0.108244		718.474	0.201108
719.473	0.110015		719.474	0.203279
720.473	0.108393		720.494	0.199348
721.473	0.109051		721.494	0.197322
722.473	0.10724		722.494	0.201077
723.473	0.109428		723.494	0.19845
724.473	0.109331		724.483	0.199942
725.473	0.108949		725.494	0.195648
726.493	0.109556		726.494	0.196137
727.493	0.109511		727.474	0.195142
728.493	0.107936		728.474	0.195236
729.493	0.108427		729.474	0.193869
730.493	0.108265		730.474	0.192141
731.493	0.107156		731.474	0.191491
732.473	0.107231		732.474	0.191022
733.473	0.107446		733.494	0.190163
734.473	0.107888		734.494	0.18994
735.473	0.108643		735.474	0.187289
736.473	0.107062		736.474	0.189812
737.473	0.107367		737.474	0.187884
738.473	0.107619		738.474	0.186516
739.493	0.106403		739.474	0.185593
740.483	0.107027		740.474	0.183453
741.493	0.106937		741.474	0.18471
742.493	0.109314		742.474	0.18336
743.493	0.10779		743.474	0.182698
744.493	0.106662		744.474	0.182607
745.493	0.109614		745.474	0.183224
746.473	0.10531		746.474	0.182653
747.473	0.108756		747.474	0.181057
748.473	0.106395		748.494	0.179638
749.473	0.107063		749.493	0.181114
750.473	0.107233		750.494	0.178742
751.483	0.107324		751.493	0.176941
752.473	0.107894		752.494	0.179659
753.473	0.109052		753.493	0.179549
754.473	0.107456		754.494	0.175122
755.473	0.107736		755.494	0.175854
756.493	0.104443		756.493	0.174372
757.483	0.105955		757.484	0.177193
758.493	0.104757		758.474	0.171309
759.493	0.106698		759.474	0.171355
760.493	0.105461		760.474	0.175251
761.493	0.106087		761.474	0.170865
762.473	0.105271		762.474	0.170948
763.473	0.105311		763.484	0.1698
764.473	0.1065		764.494	0.167936
765.473	0.10486		765.494	0.168068
766.473	0.10576		766.494	0.168466
767.473	0.106562		767.494	0.168935
768.473	0.107107		768.494	0.165545
769.473	0.106415		769.494	0.167929
770.473	0.106009		770.474	0.166905
771.473	0.103736		771.474	0.16865
772.473	0.1048		772.474	0.166583
773.473	0.1061		773.474	0.166363
774.473	0.105085		774.474	0.161917
775.473	0.104224		775.474	0.162094
776.473	0.105025		776.494	0.163581
777.473	0.105628		777.493	0.161139
778.473	0.10449		778.494	0.162478
779.473	0.102859		779.494	0.162959
780.473	0.103669		780.493	0.160348
781.473	0.103911		781.494	0.159219
782.473	0.104001		782.494	0.161664
783.473	0.10086		783.494	0.157498
784.473	0.104536		784.494	0.156276
785.473	0.103572		785.474	0.158564
786.473	0.104146		786.474	0.157278
787.473	0.104579		787.474	0.159261
788.473	0.104659		788.474	0.155939
789.473	0.10633		789.474	0.157294
790.473	0.105995		790.474	0.157915
791.473	0.104508		791.474	0.155507
792.473	0.106816		792.484	0.156661
793.473	0.104097		793.474	0.15438
794.503	0.102946		794.474	0.153272
795.483	0.103356		795.474	0.15593
796.473	0.103364		796.494	0.153511
797.473	0.103673		797.494	0.154518
798.473	0.102384		798.494	0.151047
799.493	0.103807		799.493	0.150367
800.493	0.103299		800.494	0.151161
801.493	0.103502		801.494	0.153068
802.493	0.10225		802.493	0.149356
803.493	0.102591		803.474	0.152061
804.493	0.101868		804.484	0.150227
805.493	0.103983		805.474	0.148401
806.493	0.104699		806.474	0.150643
807.473	0.102657		807.474	0.150554
808.473	0.103455		808.494	0.147601
809.473	0.103235		809.494	0.146788
810.473	0.102199		810.493	0.146564
811.473	0.102282		811.494	0.146843
812.473	0.101807		812.494	0.146282
813.473	0.103002		813.494	0.145777
814.473	0.103499		814.474	0.146895
815.473	0.0994992		815.474	0.146482
816.473	0.0984576		816.474	0.146214
817.473	0.102903		817.474	0.144823
818.473	0.101858		818.474	0.143923
819.473	0.10192		819.474	0.144126
820.483	0.101461		820.484	0.142604
821.473	0.103589		821.474	0.143055
822.483	0.102212		822.474	0.142784
823.473	0.101805		823.474	0.142213
824.493	0.101958		824.494	0.142494
825.493	0.103973		825.493	0.141267
826.493	0.101055		826.484	0.139348
827.493	0.101428		827.494	0.140987
828.493	0.103464		828.484	0.141778
829.483	0.101625		829.484	0.140354
830.483	0.101393		830.494	0.139591
831.493	0.100609		831.494	0.138182
832.473	0.101369		832.474	0.13995
833.503	0.101001		833.474	0.139724
834.473	0.104954		834.484	0.138369
835.473	0.100507		835.474	0.138995
836.473	0.102019		836.474	0.138242
837.493	0.101145		837.474	0.136354
838.493	0.102887		838.474	0.137573
839.493	0.10213		839.494	0.137127
840.483	0.102209		840.494	0.137865
841.493	0.100407		841.494	0.136882
842.493	0.100122		842.484	0.137197
843.493	0.101909		843.494	0.137287
844.493	0.103287		844.493	0.137302
845.473	0.102892		845.474	0.133388
846.473	0.102588		846.474	0.133933
847.473	0.10163		847.474	0.134986
848.473	0.101862		848.474	0.136
849.473	0.10191		849.474	0.135602
850.473	0.0999822		850.484	0.133326
851.473	0.102079		851.474	0.130869
852.473	0.0991931		852.474	0.133519
853.473	0.100884		853.474	0.132343
854.473	0.0989996		854.494	0.134987
855.473	0.0998549		855.494	0.131954
856.473	0.104837		856.494	0.132131
857.473	0.101286		857.494	0.131571
858.473	0.0983703		858.494	0.132877
859.473	0.0987947		859.494	0.130971
860.473	0.100647		860.494	0.131369
861.473	0.0985053		861.484	0.135201
862.473	0.100532		862.493	0.129532
863.473	0.0994491		863.494	0.130543
864.473	0.10017		864.494	0.129659
865.473	0.0997314		865.494	0.131148
866.473	0.0983553		866.474	0.129863
867.473	0.102094		867.474	0.130422
868.473	0.100774		868.494	0.127188
869.473	0.101647		869.493	0.130629
870.473	0.10004		870.494	0.128408
871.473	0.0995728		871.493	0.126629
872.473	0.0990339		872.493	0.128263
873.503	0.0997987		873.494	0.129351
874.473	0.0996981		874.494	0.126859
875.473	0.0983032		875.494	0.128186
876.473	0.0982395		876.474	0.127457
877.493	0.099656		877.474	0.125847
878.493	0.0996411		878.474	0.127909
879.493	0.0996299		879.473	0.12742
880.493	0.0987818		880.474	0.124238
881.493	0.0989516		881.474	0.12587
882.493	0.10024		882.474	0.128028
883.493	0.09853		883.474	0.125038
884.473	0.102879		884.474	0.126668
885.473	0.0993797		885.474	0.12416
886.473	0.101715		886.474	0.125322
887.473	0.0980161		887.474	0.124091
888.493	0.0996927		888.474	0.123111
889.493	0.0971083		889.474	0.123077
890.493	0.0998408		890.484	0.125453
891.493	0.0989793		891.474	0.124552
892.493	0.0988603		892.494	0.126224
893.493	0.10162		893.474	0.124583
894.473	0.0997845		894.474	0.121904
895.493	0.0990779		895.494	0.122995
896.473	0.0983455		896.494	0.120958
897.473	0.100299		897.494	0.123375
898.493	0.0970666		898.494	0.122363
899.493	0.0988352		899.494	0.121686
900.473	0.0994067		900.494	0.122866
901.473	0.0995433		901.494	0.123302
902.473	0.0993606		902.494	0.122361
903.473	0.10039		903.494	0.120962
904.493	0.0993543		904.494	0.1201
905.493	0.0989513		905.494	0.119925
906.493	0.0993497		906.494	0.120661
907.493	0.0984825		907.494	0.121707
908.493	0.0980178		908.494	0.117828
909.473	0.099547		909.494	0.119059
910.473	0.0970871		910.474	0.120982
911.473	0.0970702		911.474	0.119498
912.473	0.09832		912.474	0.119419
913.473	0.0998361		913.474	0.119474
914.503	0.0991649		914.474	0.120342
915.473	0.0961161		915.473	0.119011
916.493	0.0977576		916.474	0.118326
917.493	0.0967564		917.474	0.1203
918.473	0.0979376		918.474	0.118878
919.473	0.097721		919.474	0.118807
920.493	0.0946342		920.474	0.118638
921.473	0.0970675		921.473	0.11952
922.493	0.0977166		922.474	0.117726
923.473	0.0958465		923.474	0.120429
924.473	0.100374		924.474	0.11877
925.493	0.0971436		925.474	0.118909
926.493	0.0974254		926.474	0.115116
927.493	0.0997278		927.474	0.118406
928.493	0.0973606		928.474	0.118439
929.493	0.0960399		929.474	0.115084
930.493	0.0972006		930.474	0.117617
931.493	0.0991462		931.474	0.117927
932.493	0.0962004		932.474	0.115926
933.493	0.0977524		933.474	0.120952
934.493	0.0972316		934.474	0.118605
935.493	0.098525		935.474	0.114167
936.493	0.0961217		936.474	0.114049
937.493	0.0969435		937.474	0.117366
938.493	0.0974775		938.474	0.115385
939.493	0.0959233		939.474	0.115582
940.493	0.0978211		940.474	0.117633
941.493	0.0993558		941.504	0.114272
942.493	0.0948993		942.473	0.115489
943.493	0.0979516		943.494	0.116841
944.483	0.0974381		944.474	0.114937
945.493	0.0970409		945.494	0.114028
946.493	0.0973357		946.474	0.114501
947.493	0.0992375		947.494	0.113477
948.493	0.0966264		948.474	0.116511
949.493	0.094126		949.484	0.115922
950.493	0.0963245		950.474	0.11612
951.493	0.096931		951.494	0.115401
952.493	0.0957491		952.474	0.111503
953.493	0.0974912		953.494	0.114913
954.493	0.0963485		954.474	0.114056
955.493	0.0969907		955.494	0.115218
956.493	0.0972721		956.474	0.114352
957.493	0.0971582		957.494	0.113906
958.493	0.0970431		958.474	0.113789
959.473	0.0971217		959.494	0.11284
960.503	0.0982676		960.474	0.112901
961.503	0.0968761		961.494	0.113729
962.503	0.0962831		962.474	0.111289
963.473	0.0971841		963.494	0.114268
964.473	0.0976771		964.474	0.111504
965.473	0.0983095		965.493	0.110872
966.473	0.0991535		966.474	0.112506
967.473	0.0977471		967.494	0.114379
968.493	0.0953254		968.474	0.11462
969.473	0.0956726		969.494	0.114169
970.493	0.0960445		970.474	0.112072
971.473	0.0971794		971.474	0.113298
972.493	0.098488		972.474	0.112242
973.473	0.097811		973.494	0.112561
974.493	0.097636		974.494	0.111808
975.473	0.0991279		975.494	0.111964
976.493	0.0970958		976.494	0.110181
977.473	0.0975531		977.494	0.111594
978.493	0.098099		978.494	0.109566
979.473	0.0965255		979.494	0.113069
980.493	0.0989572		980.494	0.112899
981.483	0.0965113		981.493	0.110002
982.473	0.0969997		982.494	0.109638
983.473	0.096477		983.494	0.111892
984.493	0.09772		984.494	0.111846
985.493	0.0969512		985.493	0.111185
986.493	0.0975026		986.494	0.109763
987.493	0.0981118		987.494	0.108322
988.493	0.0969125		988.494	0.110102
989.493	0.0972319		989.494	0.111576
990.473	0.0994257		990.494	0.108227
991.493	0.096358		991.494	0.110397
992.473	0.0986661		992.494	0.109573
993.473	0.0977686		993.494	0.110812
994.493	0.0945639		994.494	0.11106
995.473	0.0990409		995.494	0.106558
996.493	0.0983558		996.494	0.109577
997.473	0.0946191		997.484	0.106676
998.473	0.0972423		998.494	0.10876
999.473	0.0956975		999.494	0.110678
1000.5	0.0963246		1000.49	0.108178
1001.49	0.0974882		1001.49	0.111454
1002.49	0.0970938		1002.49	0.109697
1003.49	0.0970312		1003.49	0.107426
1004.49	0.0986776		1004.49	0.110533
1005.49	0.0943645		1005.49	0.109383
1006.5	0.0959555		1006.49	0.10751
1007.47	0.0979718		1007.49	0.107069
1008.49	0.0961451		1008.49	0.106214
1009.49	0.0946018		1009.49	0.10959
1010.49	0.0972331		1010.49	0.107821
1011.49	0.0969527		1011.49	0.11049
1012.49	0.0955911		1012.49	0.107248
1013.49	0.0968172		1013.49	0.109767
1014.48	0.0952082		1014.49	0.108677
1015.49	0.0962414		1015.49	0.109797
1016.48	0.096804		1016.49	0.108515
1017.49	0.0950355		1017.51	0.108085
1018.49	0.0966948		1018.49	0.107173
1019.49	0.0954742		1019.49	0.106936
1020.49	0.0987574		1020.49	0.107765
1021.49	0.0959943		1021.49	0.106515
1022.49	0.0980381		1022.49	0.10667
1023.49	0.096892		1023.47	0.108606
1024.49	0.0952795		1024.47	0.106318
1025.49	0.0952922		1025.47	0.106065
1026.49	0.0959977		1026.47	0.105702
1027.49	0.0958138		1027.49	0.108008
1028.49	0.0954766		1028.47	0.105046
1029.49	0.094786		1029.49	0.106575
1030.49	0.094319		1030.47	0.106727
1031.49	0.0930206		1031.49	0.105773
1032.49	0.0949396		1032.49	0.111262
1033.49	0.0957118		1033.49	0.104971
1034.49	0.097627		1034.47	0.106799
1035.48	0.0961128		1035.49	0.107472
1036.49	0.0949269		1036.49	0.105774
1037.49	0.0961606		1037.47	0.106194
1038.49	0.0965555		1038.49	0.108747
1039.49	0.0957929		1039.49	0.10782
1040.49	0.0959402		1040.49	0.106424
1041.49	0.0986276		1041.49	0.107259
1042.49	0.0975312		1042.49	0.10539
1043.49	0.097244		1043.47	0.1046
1044.49	0.0952695		1044.49	0.107168
1045.49	0.0957353		1045.49	0.105241
1046.5	0.0970716		1046.49	0.106087
1047.47	0.0956521		1047.49	0.106567
1048.47	0.0960497		1048.49	0.10806
1049.47	0.095208		1049.49	0.107171
1050.49	0.0946418		1050.49	0.106969
1051.49	0.0953976		1051.49	0.106275
1052.5	0.0952243		1052.49	0.107135
1053.49	0.0968259		1053.48	0.107594
1054.49	0.0979974		1054.49	0.106537
1055.49	0.0956018		1055.49	0.105264
1056.49	0.0973257		1056.49	0.10541
1057.49	0.0974753		1057.49	0.106018
1058.49	0.0952224		1058.49	0.105294
1059.49	0.0965572		1059.49	0.104744
1060.48	0.0961112		1060.49	0.102835
1061.49	0.0960353		1061.49	0.104621
1062.49	0.0964085		1062.49	0.106019
1063.49	0.0948177		1063.49	0.103702
1064.47	0.097179		1064.49	0.108315
1065.47	0.0957518		1065.49	0.1085
1066.49	0.0938312		1066.49	0.10351
1067.49	0.0951084		1067.49	0.104653
1068.47	0.0970609		1068.49	0.103872
1069.49	0.094826		1069.49	0.106383
1070.49	0.0937907		1070.49	0.10462
1071.49	0.0981662		1071.49	0.104169
1072.49	0.0960072		1072.49	0.105153
1073.49	0.0954496		1073.5	0.104333
1074.49	0.0953532		1074.48	0.10352
1075.49	0.0950438		1075.49	0.105671
1076.49	0.0922026		1076.47	0.103602
1077.49	0.0931952		1077.49	0.100318
1078.49	0.0968474		1078.47	0.104395
1079.49	0.120027		1079.49	0.104762

[truncated: 22 more sheets: Fig2d, Fig2f, Fig3a, Fig3b, Fig3c, Fig4a, Fig4b, Fig4b#2, Fig4d, Fig5bc, SFig4a, SFig4b, SFig4c, SFig5, SFig6b, SFig6c, SFig8a, SFig8b, SFig8c, SFig9b …]
